# Supplementary material for: Distinct Mechanisms of Inadequate Erythropoiesis Induced by Tumor Necrosis Factor Alpha or Malarial Pigment
Source: PLoS One. 2015 Mar 17;10(3):e0119836. doi: 10.1371/journal.pone.0119836 (PMC4363658; doi:10.1371/journal.pone.0119836)
Supplement: S1 Dataset — Lists of genes up-regulated and down-regulated by each treatment; tables showing the fold changes in expression determined by microarray and derivation of co-annotations with associated gene ontologies. (XLSX) [file pone.0119836.s001.xlsx]

## Sheet: GENE LISTS
PROBE ID	GENE SYMBOL					PROBE ID	GENE SYMBOL
1552258_at	LINC00152	1.5x UP 4_1_HZ vs 4_1_NEG				1053_at	RFC2	1.5x DOWN 4_1_HZ vs 4_1_NEG
1552263_at	MAPK1					1552256_a_at	SCARB1
1552264_a_at	MAPK1					1552257_a_at	TTLL12
1552275_s_at	PXK					1552312_a_at	MFAP3
1552472_a_at	ACAP2					1552344_s_at	CNOT7
1552583_s_at	ABCC13					1552641_s_at	ATAD3A /// ATAD3B
1552713_a_at	SLC4A1					1552701_a_at	CARD16
1552845_at	CLDN15					1552711_a_at	CYB5D1
1552927_at	TAB3					1553218_a_at	ZNF512
1552928_s_at	TAB3					1553587_a_at	POLE4
1553167_a_at	SEPSECS					1553690_at	SGOL1
1553227_s_at	BRWD1					1553715_s_at	FAM195A
1553252_a_at	BRWD3					1553954_at	ALG14
1553338_at	SDE2					1553976_a_at	DPCD
1553530_a_at	ITGB1					1553979_at	---
1553589_a_at	PDZK1IP1					1553984_s_at	DTYMK
1553603_s_at	ATL2					1554080_at	RQCD1
1553678_a_at	ITGB1					1554082_a_at	NOL9
1553713_a_at	RHEBL1					1554084_a_at	NOL9
1553750_a_at	FAM76B					1554093_a_at	SNAPC5
1553789_a_at	C21orf58					1554155_at	MCPH1
1553972_a_at	CBS					1554242_a_at	COCH
1553992_s_at	NBR2					1554251_at	HP1BP3
1554014_at	CHD2					1554415_at	TAF5L
1554067_at	C12orf66					1554456_a_at	LINS
1554095_at	RBM33					1554478_a_at	HEATR3
1554153_a_at	PHF21A					1554572_a_at	SUV39H2
1554241_at	COCH					1554575_a_at	BPNT1
1554250_s_at	TRIM73					1554667_s_at	METTL8
1554333_at	DNAJA4					1554678_s_at	HNRPDL
1554334_a_at	DNAJA4					1554768_a_at	MAD2L1
1554479_a_at	CARD8					1554915_a_at	PDE12
1554522_at	CNNM2					1555427_s_at	SYNCRIP
1554627_a_at	ASCC1					1555600_s_at	APOL4
1554691_a_at	PACSIN2					1555618_s_at	SAE1
1555037_a_at	IDH1					1555679_a_at	RTN4IP1
1555068_at	WNK1					1555730_a_at	CFL1
1555193_a_at	ZNF277					1555764_s_at	TIMM10
1555785_a_at	XRN1					1555772_a_at	CDC25A
1555832_s_at	KLF6					1555797_a_at	ARPC5
1555858_at	LOC440944					1555815_a_at	L3MBTL2
1555860_x_at	LOC440944					1555844_s_at	HNRNPM
1555905_a_at	C3orf23					1555851_s_at	SEPW1
1555950_a_at	CD55					1556121_at	NAP1L1
1555962_at	B3GNT7					1556186_s_at	EMC1
1555963_x_at	B3GNT7					1556194_a_at	---
1556049_at	RTN4					1556988_s_at	CHD1L
1556053_at	---					1557360_at	LRPPRC
1556183_at	ANKRD36BP2					1557910_at	HSP90AB1
1556242_a_at	LOC100310756					1558152_at	LOC100131262
1556283_s_at	FGFR1OP2					1558250_s_at	---
1556821_x_at	DLEU2					1558292_s_at	PIGW
1556911_at	---					1558487_a_at	TMED4
1557055_s_at	LOC643837					1559121_s_at	---
1557118_a_at	---					1559946_s_at	RUVBL2
1557196_a_at	---					1560916_a_at	DPY19L1
1557238_s_at	---					1563111_a_at	PIGX
1557352_at	SQLE					1563796_s_at	EARS2
1557459_at	---					1564520_s_at	PRMT5
1557529_at	C12orf51					1564521_x_at	PRMT5
1557555_at	---					1564637_a_at	FAM98B
1557749_at	EHBP1L1					1566509_s_at	FBXO9
1557762_at	---					1566903_at	---
1557828_a_at	C5orf28					1567080_s_at	CLN6
1557905_s_at	CD44					1568964_x_at	SPN
1557961_s_at	LOC100127983					1568997_at	POLR1E
1557987_at	---					1569030_s_at	NUB1
1558014_s_at	FAR1					1569652_at	MLLT3
1558027_s_at	PRKAB2					200006_at	PARK7
1558486_at	ZNF493					200020_at	TARDBP
1558518_at	TAB3					200021_at	CFL1
1558693_s_at	C1orf85					200028_s_at	STARD7
1558794_at	LOC728190					200039_s_at	PSMB2
1559063_at	---					200043_at	ERH
1559096_x_at	FBXO9					200044_at	GATC /// SRSF9
1559391_s_at	---					200045_at	ABCF1
1559410_at	---					200046_at	DAD1
1559496_at	PPA2					200064_at	HSP90AB1
1559631_at	---					200072_s_at	HNRNPM
1560128_x_at	C5orf56					200073_s_at	HNRNPD
1560263_at	---					200087_s_at	TMED2
1561136_at	GYPE					200593_s_at	HNRNPU
1561137_s_at	GYPE					200610_s_at	NCL
1562028_at	CCND3					200617_at	MLEC
1562031_at	JAK2					200621_at	CSRP1
1562337_at	OR7D2					200634_at	PFN1
1563454_at	SOX6					200644_at	MARCKSL1
1565701_at	---					200650_s_at	LDHA
1565762_at	---					200653_s_at	CALM1 /// CALM2 /// CALM3
1565886_at	---					200655_s_at	CALM1 /// CALM2 /// CALM3
1565976_at	---					200658_s_at	PHB
1566901_at	TGIF1					200659_s_at	PHB
1568609_s_at	FAM91A2 /// FLJ39739 /// LOC100286793 /// LOC728855 /// LOC728875					200675_at	CD81
1568702_a_at	PAAF1					200676_s_at	UBE2L3
1568857_a_at	NBR1					200683_s_at	UBE2L3
1568943_at	INPP5D					200684_s_at	UBE2L3
1568983_a_at	---					200685_at	SRSF11
1569040_s_at	ANKRD36BP2					200687_s_at	SF3B3
1569129_s_at	C3orf38					200699_at	KDELR2
1569237_at	---					200703_at	DYNLL1
1569238_a_at	---					200708_at	GOT2
1569477_at	---					200709_at	FKBP1A
1569502_s_at	TP73-AS1					200711_s_at	SKP1
1569607_s_at	ANKRD20A1 /// ANKRD20A11P /// ANKRD20A2 /// ANKRD20A3 /// ANKRD20A4 /// ANKRD20A5P /// ANKRD20A9P /// LOC644339					200719_at	SKP1
200615_s_at	AP2B1					200728_at	ACTR2
200620_at	TMEM59					200734_s_at	ARF3
200628_s_at	WARS					200737_at	LOC100652805 /// LOC100653302 /// PGK1
200629_at	WARS					200738_s_at	LOC100652805 /// LOC100653302 /// PGK1
200648_s_at	GLUL					200750_s_at	RAN
200670_at	XBP1					200753_x_at	SRSF2
200677_at	PTTG1IP					200754_x_at	SRSF2
200742_s_at	TPP1					200762_at	DPYSL2
200782_at	ANXA5					200776_s_at	BZW1
200802_at	SARS					200777_s_at	BZW1
200815_s_at	PAFAH1B1					200783_s_at	STMN1
200835_s_at	MAP4					200790_at	ODC1
200839_s_at	CTSB					200792_at	XRCC6
200842_s_at	EPRS					200800_s_at	HSPA1A /// HSPA1B
200843_s_at	EPRS					200801_x_at	ACTB /// LOC100505829
200868_s_at	RNF114					200812_at	CCT7
200898_s_at	MGEA5					200822_x_at	TPI1
200920_s_at	BTG1					200828_s_at	ZNF207
200921_s_at	BTG1					200829_x_at	ZNF207
200924_s_at	SLC3A2					200837_at	BCAP31
200974_at	ACTA2					200874_s_at	MIR1292 /// NOP56 /// SNORD110 /// SNORD57 /// SNORD86
200977_s_at	TAX1BP1					200875_s_at	MIR1292 /// NOP56 /// SNORD110 /// SNORD57 /// SNORD86
201000_at	AARS					200880_at	DNAJA1
201005_at	CD9 /// LOC100652804 /// LOC100653288					200881_s_at	DNAJA1
201034_at	ADD3					200886_s_at	PGAM1
201042_at	TGM2					200892_s_at	TRA2B
201109_s_at	THBS1					200893_at	TRA2B
201110_s_at	THBS1					200894_s_at	FKBP4
201146_at	NFE2L2					200895_s_at	FKBP4
201193_at	IDH1					200910_at	CCT3
201250_s_at	SLC2A1					200916_at	TAGLN2
201256_at	COX7A2L					200941_at	HSBP1
201294_s_at	WSB1					200942_s_at	HSBP1
201333_s_at	ARHGEF12					200944_s_at	HMGN1
201353_s_at	BAZ2A					200959_at	FUS
201383_s_at	NBR1					200964_at	UBA1
201384_s_at	NBR1					200968_s_at	PPIB
201397_at	PHGDH					200972_at	TSPAN3
201412_at	LRP10					200973_s_at	TSPAN3
201426_s_at	VIM					200979_at	PDHA1
201427_s_at	SEPP1					200987_x_at	PSME3
201445_at	CNN3					200988_s_at	PSME3
201531_at	ZFP36					200994_at	IPO7
201549_x_at	KDM5B					200995_at	IPO7
201550_x_at	ACTG1					201013_s_at	PAICS
201559_s_at	CLIC4					201014_s_at	PAICS
201560_at	CLIC4					201016_at	EIF1AX
201625_s_at	INSIG1					201017_at	EIF1AX
201626_at	INSIG1					201018_at	EIF1AX
201627_s_at	INSIG1					201019_s_at	EIF1AX
201635_s_at	FXR1					201025_at	EIF5B
201651_s_at	PACSIN2					201027_s_at	EIF5B
201666_at	TIMP1					201038_s_at	ANP32A
201732_s_at	CLCN3					201051_at	ANP32A
201733_at	CLCN3					201054_at	HNRNPA0
201734_at	CLCN3					201072_s_at	SMARCC1
201735_s_at	CLCN3					201075_s_at	SMARCC1
201736_s_at	MARCH6					201076_at	NHP2L1
201738_at	EIF1B					201111_at	CSE1L
201752_s_at	ADD3					201112_s_at	CSE1L
201753_s_at	ADD3					201113_at	TUFM
201761_at	MTHFD2					201115_at	POLD2
201810_s_at	SH3BP5					201120_s_at	PGRMC1
201811_x_at	SH3BP5					201122_x_at	EIF5A
201813_s_at	TBC1D5					201123_s_at	EIF5A
201864_at	GDI1					201129_at	SRSF7
201865_x_at	NR3C1					201132_at	HNRNPH2 /// RPL36A-HNRNPH2
201881_s_at	ARIH1					201135_at	ECHS1
201896_s_at	PSRC1					201139_s_at	SSB
201925_s_at	CD55					201144_s_at	EIF2S1
201926_s_at	CD55					201147_s_at	TIMP3
201963_at	ACSL1					201148_s_at	TIMP3
202021_x_at	EIF1					201149_s_at	TIMP3
202032_s_at	MAN2A2					201150_s_at	TIMP3
202033_s_at	RB1CC1					201163_s_at	IGFBP7
202034_x_at	RB1CC1					201173_x_at	NUDC
202061_s_at	SEL1L					201180_s_at	GNAI3
202062_s_at	SEL1L					201196_s_at	AMD1
202073_at	OPTN					201197_at	AMD1
202074_s_at	OPTN					201198_s_at	PSMD1
202083_s_at	SEC14L1					201199_s_at	PSMD1
202105_at	IGBP1					201221_s_at	SNRNP70
202113_s_at	SNX2					201226_at	NDUFB8
202129_s_at	RIOK3					201231_s_at	ENO1
202146_at	IFRD1					201241_at	DDX1
202147_s_at	IFRD1					201267_s_at	PSMC3
202160_at	CREBBP					201272_at	AKR1B1
202166_s_at	PPP1R2					201277_s_at	HNRNPAB
202197_at	MTMR3					201303_at	EIF4A3
202203_s_at	AMFR					201307_at	SEPT11
202213_s_at	CUL4B					201310_s_at	NREP
202263_at	CYB5R1					201316_at	PSMA2
202314_at	CYP51A1 /// LRRD1					201323_at	EBNA1BP2
202318_s_at	SENP6					201326_at	CCT6A
202322_s_at	GGPS1					201327_s_at	CCT6A
202333_s_at	UBE2B					201338_x_at	GTF3A
202364_at	MXI1					201342_at	SNRPC
202375_at	SEC24D					201360_at	CST3
202381_at	ADAM9					201361_at	TMEM109
202402_s_at	CARS					201377_at	UBAP2L
202406_s_at	TIAL1					201378_s_at	UBAP2L
202421_at	IGSF3					201381_x_at	CACYBP
202426_s_at	RXRA					201386_s_at	DHX15
202455_at	HDAC5					201391_at	TRAP1
202456_s_at	ZER1					201400_at	PSMB3
202499_s_at	SLC2A3					201420_s_at	WDR77
202529_at	PRPSAP1					201421_s_at	WDR77
202539_s_at	HMGCR					201422_at	IFI30
202553_s_at	SYF2					201434_at	TTC1
202557_at	HSPA13					201459_at	RUVBL2
202558_s_at	HSPA13					201487_at	CTSC
202568_s_at	MARK3					201491_at	AHSA1
202597_at	IRF6					201503_at	G3BP1
202599_s_at	NRIP1					201504_s_at	TSN
202605_at	GUSB					201514_s_at	G3BP1
202609_at	EPS8					201515_s_at	TSN
202643_s_at	TNFAIP3					201516_at	SRM
202644_s_at	TNFAIP3					201521_s_at	NCBP2
202664_at	WIPF1					201523_x_at	UBE2N
202672_s_at	ATF3					201524_x_at	UBE2N
202682_s_at	USP4					201532_at	PSMA3
202686_s_at	AXL					201555_at	MCM3
202693_s_at	STK17A					201563_at	SORD
202694_at	STK17A					201568_at	UQCRQ
202697_at	NUDT21					201573_s_at	ETF1
202720_at	TES					201577_at	NME1
202721_s_at	GFPT1					201585_s_at	SFPQ
202722_s_at	GFPT1					201586_s_at	SFPQ
202724_s_at	FOXO1					201590_x_at	ANXA2
202769_at	CCNG2					201609_x_at	ICMT
202778_s_at	ZMYM2					201614_s_at	RUVBL1
202783_at	NNT					201618_x_at	GPAA1
202798_at	SEC24B					201621_at	NBL1
202802_at	DHPS					201634_s_at	CYB5B
202816_s_at	SS18					201674_s_at	AKAP1
202842_s_at	DNAJB9					201675_at	AKAP1
202843_at	DNAJB9					201680_x_at	SRRT
202847_at	PCK2					201686_x_at	API5
202863_at	SP100					201689_s_at	TPD52
202875_s_at	PBX2					201692_at	SIGMAR1
202887_s_at	DDIT4					201698_s_at	GATC /// SRSF9
202888_s_at	ANPEP					201725_at	CDC123
202915_s_at	FAM20B					201726_at	ELAVL1
202926_at	NBAS					201755_at	MCM5
202947_s_at	GYPC					201757_at	NDUFS5
202948_at	IL1R1					201762_s_at	PSME2
202956_at	ARFGEF1					201771_at	SCAMP3
202973_x_at	FAM13A					201797_s_at	VARS
202980_s_at	SIAH1					201801_s_at	SLC29A1
203018_s_at	SSX2IP					201802_at	SLC29A1
203019_x_at	SSX2IP					201809_s_at	ENG
203037_s_at	MTSS1					201821_s_at	TIMM17A
203041_s_at	LAMP2					201840_at	NEDD8
203042_at	LAMP2					201841_s_at	HSPB1
203076_s_at	SMAD2					201863_at	FAM32A
203077_s_at	SMAD2					201872_s_at	ABCE1
203080_s_at	BAZ2B					201873_s_at	ABCE1
203096_s_at	RAPGEF2					201875_s_at	MPZL1
203097_s_at	RAPGEF2					201903_at	UQCRC1
203099_s_at	CDYL					201913_s_at	COASY
203117_s_at	PAN2					201923_at	PRDX4
203123_s_at	SLC11A2					201930_at	MCM6
203124_s_at	SLC11A2					201938_at	CDK2AP1
203125_x_at	SLC11A2					201948_at	GNL2
203140_at	BCL6					201953_at	CIB1
203165_s_at	SLC33A1					201969_at	NASP
203192_at	ABCB6					201970_s_at	NASP
203206_at	FAM53B					202000_at	NDUFA6
203227_s_at	TSPAN31					202016_at	MEST
203243_s_at	PDLIM5					202041_s_at	FIBP
203278_s_at	PHF21A					202043_s_at	SMS
203288_at	KIAA0355					202048_s_at	CBX6
203313_s_at	TGIF1					202055_at	KPNA1
203320_at	SH2B3					202069_s_at	IDH3A
203385_at	DGKA					202070_s_at	IDH3A
203409_at	DDB2					202071_at	SDC4
203455_s_at	SAT1					202072_at	HNRNPL
203467_at	PMM1					202077_at	NDUFAB1
203471_s_at	PLEK					202090_s_at	UQCR11
203481_at	FAM178A					202094_at	BIRC5
203485_at	RTN1					202096_s_at	TSPO
203491_s_at	CEP57					202107_s_at	MCM2
203492_x_at	CEP57					202110_at	COX7B
203493_s_at	CEP57					202115_s_at	NOC2L
203494_s_at	CEP57					202126_at	PRPF4B
203513_at	SPG11					202139_at	AKR7A2
203518_at	LYST					202153_s_at	NUP62
203538_at	CAMLG					202190_at	CSTF1
203542_s_at	KLF9					202200_s_at	SRPK1
203543_s_at	KLF9					202209_at	LSM3
203552_at	MAP4K5					202212_at	PES1
203553_s_at	MAP4K5					202230_s_at	CHERP
203575_at	CSNK2A2					202235_at	SLC16A1
203594_at	RTCA					202246_s_at	CDK4
203628_at	IGF1R					202264_s_at	TOMM40
203629_s_at	COG5					202282_at	HSD17B10
203634_s_at	CPT1A					202298_at	NDUFA1
203640_at	MBNL2					202309_at	MTHFD1
203642_s_at	COBLL1					202325_s_at	ATP5J
203655_at	XRCC1					202330_s_at	UNG
203665_at	HMOX1					202345_s_at	FABP5
203669_s_at	DGAT1					202353_s_at	PSMD12
203690_at	TUBGCP3					202384_s_at	TCOF1
203710_at	ITPR1					202393_s_at	KLF10
203732_at	TRIP4					202397_at	LOC128322 /// NUTF2
203787_at	SSBP2					202407_s_at	PRPF31
203791_at	DMXL1					202408_s_at	PRPF31
203823_at	RGS3					202415_s_at	HSPBP1
203827_at	WIPI1					202416_at	DNAJC7
203830_at	C17orf75					202428_x_at	DBI
203831_at	R3HDM2					202470_s_at	CPSF6
203839_s_at	TNK2					202475_at	TMEM147
203845_at	KAT2B					202483_s_at	RANBP1
203853_s_at	GAB2					202504_at	TRIM29
203882_at	IRF9					202528_at	GALE
203894_at	TUBG2					202532_s_at	DHFR
203911_at	RAP1GAP					202541_at	AIMP1
203912_s_at	DNASE1L1					202544_at	GMFB
203935_at	ACVR1					202567_at	SNRPD3
203945_at	ARG2					202577_s_at	DDX19A
203946_s_at	ARG2					202578_s_at	DDX19A
203950_s_at	CLCN6					202581_at	HSPA1A /// HSPA1B
203991_s_at	KDM6A					202591_s_at	MIR5096 /// SSBP1
204028_s_at	RABGAP1					202596_at	ENSA
204053_x_at	PTEN					202613_at	CTPS1
204054_at	PTEN					202626_s_at	LYN
204072_s_at	FRY					202634_at	POLR2K
204097_s_at	RBMX2					202647_s_at	NRAS
204131_s_at	FOXO3					202666_s_at	ACTL6A
204132_s_at	FOXO3 /// FOXO3B					202690_s_at	SNRPD1
204157_s_at	SIK3					202691_at	SNRPD1
204161_s_at	ENPP4					202706_s_at	UMPS
204203_at	CEBPG					202713_s_at	KIAA0391
204224_s_at	GCH1					202715_at	CAD
204286_s_at	PMAIP1					202740_at	ABHD14A-ACY1 /// ACY1
204290_s_at	ALDH6A1					202743_at	PIK3R3
204319_s_at	RGS10					202746_at	ITM2A
204332_s_at	AGA					202747_s_at	ITM2A
204333_s_at	AGA					202780_at	OXCT1
204340_at	TMEM187					202785_at	NDUFA7
204383_at	DGCR14 /// TSSK2					202788_at	MAPKAPK3
204391_x_at	TRIM24					202810_at	DRG1
204401_at	KCNN4					202839_s_at	NDUFB7
204435_at	NUPL1					202850_at	ABCD3
204489_s_at	CD44					202899_s_at	SRSF3
204490_s_at	CD44					202904_s_at	LSM5
204500_s_at	AGTPBP1					202907_s_at	NBN
204513_s_at	ELMO1					202937_x_at	RRP7A
204538_x_at	NPIP					202939_at	ZMPSTE24
204568_at	ATG14					202943_s_at	NAGA
204605_at	CGRRF1					202945_at	FPGS
204622_x_at	NR4A2					202950_at	CRYZ
204633_s_at	RPS6KA5					202961_s_at	ATP5J2
204646_at	DPYD					202967_at	GSTA4
204674_at	LRMP					202969_at	DYRK2
204678_s_at	KCNK1					203022_at	RNASEH2A
204679_at	KCNK1					203023_at	NOP16
204716_at	CCDC6					203043_at	ZBED1
204732_s_at	TRIM23					203082_at	BMS1
204780_s_at	FAS					203103_s_at	PRPF19
204781_s_at	FAS					203114_at	SSSCA1
204791_at	NR2C1					203119_at	CCDC86
204862_s_at	NME3					203138_at	HAT1
204863_s_at	IL6ST					203142_s_at	AP3B1
204865_at	CA3					203147_s_at	TRIM14
204970_s_at	MAFG					203148_s_at	TRIM14
204971_at	CSTA					203150_at	RABEPK
204998_s_at	ATF5					203152_at	MRPL40
204999_s_at	ATF5					203176_s_at	TFAM
205011_at	VWA5A					203177_x_at	TFAM
205012_s_at	HAGH					203186_s_at	S100A4
205017_s_at	MBNL2					203200_s_at	MTRR
205018_s_at	MBNL2					203201_at	PMM2
205027_s_at	MAP3K8					203212_s_at	MTMR2
205047_s_at	ASNS					203228_at	PAFAH1B3
205074_at	SLC22A5					203235_at	THOP1
205084_at	BCAP29					203259_s_at	HDDC2
205087_at	RWDD3					203270_at	DTYMK
205159_at	CSF2RB					203272_s_at	TUSC2
205171_at	PTPN4					203273_s_at	TUSC2
205194_at	PSPH					203276_at	LMNB1
205197_s_at	ATP7A					203316_s_at	SNRPE
205213_at	ACAP1					203336_s_at	ITGB1BP1
205239_at	AREG /// AREGB					203339_at	SLC25A12
205288_at	CDC14A					203359_s_at	GJA9-MYCBP /// MYCBP
205372_at	PLAG1					203360_s_at	GJA9 /// GJA9-MYCBP /// MYCBP
205383_s_at	ZBTB20					203361_s_at	GJA9-MYCBP /// MYCBP
205389_s_at	ANK1					203362_s_at	MAD2L1
205415_s_at	ATXN3					203367_at	DUSP14
205427_at	ZNF354A					203371_s_at	NDUFB3
205437_at	ZNF211					203415_at	PDCD6
205446_s_at	ATF2					203422_at	POLD1
205486_at	TESK2					203437_at	TMEM11
205530_at	ETFDH					203454_s_at	ATOX1
205532_s_at	CDH6					203462_x_at	EIF3B
205569_at	LAMP3					203465_at	MRPL19
205570_at	PIP4K2A					203489_at	SIVA1
205571_at	LIPT1					203545_at	ALG8
205583_s_at	ALG13					203557_s_at	PCBD1
205584_at	ALG13					203606_at	NDUFS6
205614_x_at	MST1					203612_at	BYSL
205632_s_at	PIP5K1B					203622_s_at	PNO1
205700_at	HSD17B6					203625_x_at	SKP2
205770_at	GSR					203648_at	TATDN2
205796_at	TCP11L1					203664_s_at	POLR2D
205802_at	TRPC1					203672_x_at	TPMT
205807_s_at	TUFT1					203696_s_at	RFC2
205841_at	JAK2					203712_at	KIAA0020
205842_s_at	JAK2					203729_at	EMP3
205856_at	SLC14A1					203737_s_at	PPRC1
205871_at	PLGLA /// PLGLB1 /// PLGLB2					203740_at	MPHOSPH6
205872_x_at	PDE4DIP					203744_at	HMGB3
205882_x_at	ADD3					203775_at	SLC25A13
205883_at	ZBTB16					203785_s_at	DDX28
205896_at	SLC22A4					203800_s_at	MRPS14
205904_at	MICA					203818_s_at	SF3A3
205927_s_at	CTSE					203832_at	SNRPF
205942_s_at	ACSM3					203846_at	TRIM32
205980_s_at	ARHGAP8 /// PRR5-ARHGAP8					203856_at	VRK1
206044_s_at	BRAF					203869_at	USP46
206085_s_at	CTH					203917_at	CXADR
206093_x_at	TNXA /// TNXB					203931_s_at	MRPL12
206109_at	FUT1					203941_at	INTS9
206133_at	XAF1					203949_at	MPO
206160_at	APOBEC2					203960_s_at	HSPB11
206196_s_at	RUNDC3A					203968_s_at	CDC6
206205_at	MPHOSPH9					203971_at	SLC31A1
206247_at	MICB					203974_at	HDHD1
206302_s_at	NUDT4 /// NUDT4P1					204016_at	LARS2
206303_s_at	NUDT4					204027_s_at	METTL1
206306_at	RYR3					204033_at	TRIP13
206390_x_at	PF4					204087_s_at	SLC5A6
206669_at	GAD1					204125_at	NDUFAF1
206670_s_at	GAD1					204126_s_at	CDC45
206695_x_at	ZNF43					204127_at	RFC3
206818_s_at	CNNM2					204133_at	RRP9
206846_s_at	HDAC6					204153_s_at	MFNG
206857_s_at	FKBP1B					204168_at	MGST2
207001_x_at	TSC22D3					204175_at	ZNF593
207045_at	CCDC132					204178_s_at	RBM14
207076_s_at	ASS1					204185_x_at	PPID
207170_s_at	LETMD1					204186_s_at	PPID
207220_at	ART4					204198_s_at	RUNX3
207238_s_at	PTPRC					204207_s_at	RNGTT
207268_x_at	ABI2					204218_at	ANAPC15
207275_s_at	ACSL1					204228_at	PPIH
207375_s_at	IL15RA					204234_s_at	ZNF195
207387_s_at	GK					204238_s_at	C6orf108
207528_s_at	SLC7A11					204245_s_at	RPP14
207542_s_at	AQP1					204252_at	CDK2
207623_at	ABCF2					204275_at	LOC100507047 /// SOLH
207643_s_at	TNFRSF1A					204305_at	MIPEP
207700_s_at	NCOA3					204327_s_at	ZNF202
207819_s_at	ABCB4					204331_s_at	MRPS12
207831_x_at	DHPS					204370_at	CLP1
207983_s_at	STAG2					204372_s_at	KHSRP
208116_s_at	MAN1A1					204441_s_at	POLA2
208158_s_at	OSBPL1A					204459_at	CSTF2
208296_x_at	TNFAIP8					204488_at	DOLK
208328_s_at	MEF2A					204493_at	BID
208351_s_at	MAPK1					204495_s_at	C15orf39
208406_s_at	GRAP2					204514_at	DPH2
208436_s_at	IRF7					204559_s_at	LSM7
208503_s_at	GATAD1					204608_at	ASL
208583_x_at	HIST1H2AJ					204610_s_at	CCDC85B
208614_s_at	FLNB					204612_at	PKIA
208656_s_at	CCNI					204616_at	UCHL3
208671_at	SERINC1					204624_at	ATP7B
208677_s_at	BSG					204676_at	TMEM186
208693_s_at	GARS					204683_at	ICAM2
208698_s_at	NONO					204695_at	CDC25A
208702_x_at	APLP2					204766_s_at	NUDT1
208763_s_at	TSC22D3					204767_s_at	FEN1
208796_s_at	CCNG1					204768_s_at	FEN1
208798_x_at	GOLGA8A					204775_at	CHAF1B
208818_s_at	COMT					204824_at	ENDOG
208854_s_at	STK24					204835_at	POLA1
208855_s_at	STK24					204839_at	POP5
208859_s_at	ATRX					204918_s_at	MLLT3
208861_s_at	ATRX					205004_at	NKRF
208868_s_at	GABARAPL1					205010_at	GNL3L
208869_s_at	GABARAPL1					205033_s_at	DEFA1 /// DEFA1B /// DEFA3
208886_at	H1F0					205036_at	LSM6
208916_at	SLC1A5					205055_at	ITGAE
208934_s_at	LGALS8					205133_s_at	HSPE1
208961_s_at	KLF6					205135_s_at	NUFIP1
208982_at	PECAM1					205210_at	TGFBRAP1
208986_at	TCF12					205217_at	TIMM8A
209006_s_at	C1orf63					205229_s_at	COCH
209007_s_at	C1orf63					205241_at	SCO2
209017_s_at	LONP1					205264_at	CD3EAP
209020_at	C20orf111					205284_at	URB2
209023_s_at	STAG2					205292_s_at	HNRNPA2B1
209047_at	AQP1					205324_s_at	FTSJ1
209050_s_at	RALGDS					205340_at	ZBTB24
209061_at	NCOA3					205353_s_at	PEBP1
209110_s_at	RGL2					205393_s_at	CHEK1
209112_at	CDKN1B					205394_at	CHEK1
209122_at	LOC100509484 /// PLIN2					205527_s_at	GEMIN4
209140_x_at	HLA-B					205543_at	HSPA4L
209146_at	MSMO1					205545_x_at	DNAJC8
209147_s_at	PPAP2A					205565_s_at	FXN
209158_s_at	CYTH2					205625_s_at	CALB1
209160_at	AKR1C3					205626_s_at	CALB1
209184_s_at	IRS2					205644_s_at	SNRPG
209199_s_at	MEF2C					205661_s_at	FLAD1
209201_x_at	CXCR4					205763_s_at	DDX18
209205_s_at	LMO4					205895_s_at	NOLC1
209216_at	WDR45					205909_at	POLE2
209217_s_at	WDR45					205928_at	ZNF443
209218_at	SQLE					205996_s_at	AK2
209281_s_at	ATP2B1					206023_at	NMU
209285_s_at	FAM208A					206066_s_at	RAD51C
209295_at	TNFRSF10B					206095_s_at	SRSF10
209311_at	BCL2L2					206102_at	GINS1
209324_s_at	RGS16					206111_at	RNASE2
209325_s_at	RGS16					206298_at	ARHGAP22
209333_at	ULK1					206348_s_at	PDK3
209369_at	ANXA3					206445_s_at	PRMT1
209382_at	POLR3C					206469_x_at	AKR7A3
209383_at	DDIT3					206499_s_at	RCC1
209403_at	LOC100510707 /// TBC1D3 /// TBC1D3B /// TBC1D3C /// TBC1D3F /// TBC1D3G /// TBC1D3H					206554_x_at	SETMAR
209409_at	GRB10					206632_s_at	APOBEC3B
209410_s_at	GRB10					206653_at	POLR3G
209459_s_at	ABAT					206752_s_at	DFFB
209479_at	CCDC28A					206790_s_at	NDUFB1
209501_at	CDR2					206809_s_at	HNRNPA3 /// HNRNPA3P1
209514_s_at	RAB27A					206851_at	RNASE3
209515_s_at	RAB27A					206853_s_at	MAP3K7
209535_s_at	---					206871_at	ELANE
209551_at	YIPF4					206976_s_at	HSPH1
209571_at	CIR1					207163_s_at	AKT1
209620_s_at	ABCB7					207269_at	DEFA4
209682_at	CBLB					207507_s_at	ATP5G3
209732_at	CLEC2B					207508_at	ATP5G3
209744_x_at	ITCH					207515_s_at	POLR1C
209771_x_at	CD24					207618_s_at	BCS1L
209778_at	TRIP11					207628_s_at	WBSCR22
209795_at	CD69					207668_x_at	PDIA6
209829_at	FAM65B					207740_s_at	NUP62
209832_s_at	CDT1					207812_s_at	GORASP2
209835_x_at	CD44					207847_s_at	MUC1
209845_at	MKRN1					208002_s_at	ACOT7
209856_x_at	ABI2					208114_s_at	ISG20L2
209862_s_at	CEP57					208117_s_at	LAS1L
209890_at	TSPAN5					208146_s_at	CPVL
209920_at	BMPR2					208289_s_at	EI24
209921_at	SLC7A11					208308_s_at	GPI
209935_at	ATP2C1					208433_s_at	LRP8
209943_at	FBXL4					208447_s_at	PRPS1
209984_at	KDM4C					208612_at	PDIA3
209994_s_at	ABCB1 /// ABCB4					208632_at	RNF10
209997_x_at	PCM1					208638_at	PDIA6
210023_s_at	PCGF1					208639_x_at	PDIA6
210042_s_at	CTSZ					208643_s_at	XRCC5
210044_s_at	LYL1					208644_at	PARP1
210101_x_at	SH3GLB1					208648_at	VCP
210102_at	VWA5A					208649_s_at	VCP
210105_s_at	FYN					208658_at	PDIA4
210127_at	RAB6B					208672_s_at	SRSF3
210136_at	MBP					208673_s_at	SRSF3
210214_s_at	BMPR2					208687_x_at	HSPA8 /// SNORD14C /// SNORD14D
210215_at	TFR2					208688_x_at	EIF3B
210243_s_at	B4GALT3					208689_s_at	RPN2
210257_x_at	CUL4B					208694_at	PRKDC
210266_s_at	TRIM33					208696_at	CCT5
210276_s_at	TRIOBP					208743_s_at	YWHAB
210281_s_at	ZMYM2					208744_x_at	HSPH1
210282_at	ZMYM2					208754_s_at	NAP1L1
210284_s_at	TAB2					208758_at	ATIC
210346_s_at	CLK4					208765_s_at	HNRNPR
210377_at	ACSM3					208766_s_at	HNRNPR
210387_at	HIST1H2BC /// HIST1H2BE /// HIST1H2BF /// HIST1H2BG /// HIST1H2BI					208776_at	PSMD11
210407_at	PPM1A					208778_s_at	SNORA29 /// TCP1
210415_s_at	ODF2					208787_at	MRPL3
210424_s_at	GOLGA8A /// GOLGA8B /// LOC100508892					208795_s_at	MCM7
210426_x_at	RORA					208804_s_at	SRSF6
210449_x_at	MAPK14					208814_at	HSPA4
210470_x_at	NONO					208819_at	RAB8A
210479_s_at	RORA					208821_at	SNRPB
210512_s_at	VEGFA					208828_at	POLE3
210513_s_at	VEGFA					208840_s_at	G3BP2
210573_s_at	POLR3C					208848_at	ADH5
210592_s_at	SAT1					208863_s_at	SRSF1
210601_at	CDH6					208885_at	LCP1
210602_s_at	CDH6					208891_at	DUSP6
210647_x_at	PLA2G6					208895_s_at	DDX18
210664_s_at	TFPI					208896_at	DDX18
210665_at	TFPI					208897_s_at	DDX18
210676_x_at	RGPD3 /// RGPD4 /// RGPD5 /// RGPD6 /// RGPD8					208905_at	CYCS
210788_s_at	DHRS7					208910_s_at	C1QBP
210817_s_at	CALCOCO2					208912_s_at	CNP
210829_s_at	SSBP2					208913_at	GGA2
210871_x_at	SSX2IP					208914_at	GGA2
210943_s_at	LYST					208930_s_at	ILF3
210946_at	PPAP2A					208931_s_at	ILF3
210951_x_at	RAB27A					208939_at	SEPHS1
210962_s_at	AKAP9					208940_at	SEPHS1
210980_s_at	ASAH1					208955_at	DUT
210999_s_at	GRB10					208967_s_at	AK2
211000_s_at	IL6ST					208968_s_at	CIAPIN1
211003_x_at	TGM2					208969_at	NDUFA9
211034_s_at	C12orf51					208972_s_at	ATP5G1
211074_at	---					208977_x_at	TUBB4B
211080_s_at	NEK2					209001_s_at	ANAPC13
211081_s_at	MAP4K5					209014_at	MAGED1
211310_at	EZH1					209024_s_at	SYNCRIP
211352_s_at	NCOA3					209025_s_at	SYNCRIP
211404_s_at	APLP2					209042_s_at	UBE2G2
211458_s_at	GABARAPL1 /// GABARAPL3					209044_x_at	SF3B4
211527_x_at	VEGFA					209064_x_at	PAIP1
211561_x_at	MAPK14					209067_s_at	HNRPDL
211573_x_at	TGM2					209068_at	HNRPDL
211671_s_at	NR3C1					209103_s_at	UFD1L
211692_s_at	BBC3					209104_s_at	NHP2
211702_s_at	USP32					209123_at	QDPR
211711_s_at	PTEN					209161_at	PRPF4
211742_s_at	EVI2B					209162_s_at	PRPF4
211779_x_at	AP2A2					209171_at	ITPA
211793_s_at	ABI2					209191_at	TUBB6
211956_s_at	EIF1					209194_at	CETN2
211970_x_at	ACTG1					209196_at	WDR46
211983_x_at	ACTG1					209203_s_at	BICD2
211992_at	WNK1					209213_at	CBR1
211993_at	WNK1					209214_s_at	EWSR1
211994_at	WNK1					209233_at	EMG1
211995_x_at	ACTG1					209239_at	NFKB1
212014_x_at	CD44					209247_s_at	ABCF2
212022_s_at	MKI67					209317_at	POLR1C
212130_x_at	EIF1					209330_s_at	HNRNPD
212146_at	PLEKHM2					209334_s_at	PSMD9
212155_at	RNF187					209336_at	PWP2
212159_x_at	AP2A2					209340_at	UAP1
212160_at	XPOT					209377_s_at	HMGN3
212171_x_at	VEGFA					209389_x_at	DBI
212181_s_at	NUDT4 /// NUDT4P1					209393_s_at	EIF4E2 /// LOC100507948
212183_at	NUDT4					209406_at	BAG2
212184_s_at	TAB2					209421_at	MSH2
212190_at	SERPINE2					209434_s_at	PPAT
212196_at	IL6ST					209440_at	PRPS1
212209_at	MED13L					209445_x_at	COA1
212227_x_at	EIF1					209461_x_at	WDR18
212263_at	QKI					209464_at	AURKB
212268_at	SERPINB1					209476_at	TMX1
212286_at	ANKRD12					209478_at	STRA13
212288_at	FNBP1					209482_at	POP7
212290_at	SLC7A1					209503_s_at	PSMC5
212307_s_at	OGT					209511_at	POLR2F
212311_at	SEL1L3					209516_at	SMYD5
212314_at	SEL1L3					209527_at	EXOSC2
212323_s_at	VPS13D					209536_s_at	EHD4
212324_s_at	VPS13D					209537_at	EXTL2
212338_at	MYO1D					209554_at	CD36
212340_at	YIPF6					209563_x_at	CALM1 /// CALM2 /// CALM3
212341_at	YIPF6					209567_at	RRS1
212356_at	KHNYN					209623_at	MCCC2
212363_x_at	ACTG1					209628_at	NXT2
212400_at	FAM102A					209725_at	UTP20
212428_at	KIAA0368					209731_at	NTHL1
212436_at	TRIM33					209777_s_at	SLC19A1
212445_s_at	NEDD4L					209790_s_at	CASP6
212447_at	KBTBD2					209825_s_at	MIR3658 /// UCK2
212450_at	SECISBP2L					209852_x_at	PSME3
212468_at	SPAG9					209853_s_at	PSME3
212470_at	SPAG9					209899_s_at	PUF60
212476_at	ACAP2					209900_s_at	SLC16A1
212479_s_at	RMND5A					209902_at	ATR
212481_s_at	TPM4					209903_s_at	ATR
212483_at	NIPBL					209932_s_at	DUT
212501_at	CEBPB					210005_at	GART
212530_at	NEK7					210045_at	IDH2
212535_at	MEF2A					210092_at	MAGOH
212540_at	CDC34					210125_s_at	BANF1
212557_at	ZNF451					210187_at	FKBP1A
212570_at	ENDOD1					210191_s_at	PHTF1
212587_s_at	PTPRC					210211_s_at	HSP90AA1
212588_at	PTPRC					210213_s_at	EIF6
212614_at	ARID5B					210250_x_at	ADSL
212617_at	ZNF609					210338_s_at	HSPA8 /// SNORD14C /// SNORD14D
212619_at	TMEM194A					210427_x_at	ANXA2
212620_at	ZNF609					210463_x_at	TRMT1
212622_at	TMEM41B					210473_s_at	GPR125
212623_at	TMEM41B					210530_s_at	NR2C1
212642_s_at	HIVEP2					210543_s_at	PRKDC
212689_s_at	KDM3A					210567_s_at	SKP2
212742_at	RNF115					210574_s_at	NUDC
212756_s_at	UBR2					210625_s_at	AKAP1
212764_at	ZEB1					210658_s_at	GGA2
212777_at	SOS1					210691_s_at	CACYBP
212779_at	KIAA1109					210692_s_at	SLC43A3
212780_at	SOS1					210762_s_at	DLC1
212794_s_at	KIAA1033					210766_s_at	CSE1L
212795_at	KIAA1033					210793_s_at	NUP98
212810_s_at	SLC1A4					210825_s_at	PEBP1
212814_at	AHCYL2					210840_s_at	IQGAP1
212816_s_at	CBS					210926_at	POTEKP
212819_at	ASB1					210978_s_at	TAGLN2
212828_at	SYNJ2					210983_s_at	MCM7
212830_at	MEGF9					211025_x_at	COX5B
212853_at	DCUN1D4					211042_x_at	MCAM
212870_at	SOS2					211048_s_at	PDIA4
212897_at	CDK19					211070_x_at	DBI
212899_at	CDK19					211150_s_at	DLAT
212902_at	SEC24A					211207_s_at	ACSL6 /// LOC100505572
212907_at	SLC30A1					211318_s_at	RAE1
212914_at	CBX7					211450_s_at	MSH6
212930_at	ATP2B1					211501_s_at	EIF3B
212968_at	RFNG					211538_s_at	HSPA2
212971_at	CARS					211576_s_at	SLC19A1
212988_x_at	ACTG1					211595_s_at	MRPS11
212990_at	SYNJ1					211623_s_at	FBL
213000_at	MORC3					211686_s_at	MAK16
213015_at	BBX					211725_s_at	BID
213016_at	BBX					211730_s_at	POLR2L
213018_at	GATAD1					211752_s_at	NDUFS7
213024_at	TMF1					211761_s_at	CACYBP
213082_s_at	SLC35D2					211767_at	GINS4
213083_at	SLC35D2					211774_s_at	MMACHC
213111_at	PIKFYVE					211784_s_at	SRSF1
213115_at	ATG4A					211921_x_at	LOC100506248 /// LOC728026 /// MIR1244-1 /// MIR1244-2 /// MIR1244-3 /// PTMA
213118_at	UHRF1BP1L					211931_s_at	HNRNPA3 /// HNRNPA3P1
213136_at	PTPN2					211932_at	HNRNPA3
213142_x_at	PION					211933_s_at	HNRNPA3 /// HNRNPA3P1
213156_at	---					211936_at	HSPA5
213158_at	---					211941_s_at	PEBP1
213178_s_at	MAPK8IP3					211949_s_at	NOLC1
213186_at	DZIP3					211951_at	NOLC1
213214_x_at	ACTG1					211963_s_at	ARPC5
213221_s_at	SIK2					211968_s_at	HSP90AA1
213243_at	VPS13B					211969_at	HSP90AA1
213256_at	MARCH3					211988_at	SMARCE1
213274_s_at	CTSB					212009_s_at	STIP1
213301_x_at	TRIM24					212037_at	PNN
213327_s_at	USP12					212038_s_at	VDAC1
213338_at	TMEM158					212061_at	U2SURP
213340_s_at	TP73-AS1					212088_at	PMPCA
213343_s_at	GDPD5					212110_at	SLC39A14
213359_at	HNRNPD					212115_at	HN1L
213375_s_at	N4BP2L1					212129_at	NIPA2
213380_x_at	MST1P9					212133_at	NIPA2
213391_at	DPY19L4					212139_at	GCN1L1
213418_at	HSPA6					212141_at	MCM4
213434_at	STX2					212168_at	RBM12
213451_x_at	TNXA /// TNXB					212170_at	RBM12
213457_at	MFHAS1					212173_at	AK2
213497_at	ABTB2					212174_at	AK2
213510_x_at	USP32P2					212175_s_at	AK2
213531_s_at	RAB3GAP1					212206_s_at	H2AFV
213532_at	ADAM17					212214_at	OPA1
213554_s_at	CDV3					212218_s_at	FASN
213557_at	---					212279_at	TMEM97
213572_s_at	SERPINB1					212281_s_at	TMEM97
213577_at	SQLE					212282_at	TMEM97
213579_s_at	EP300					212296_at	PSMD14
213593_s_at	TRA2A					212333_at	FAM98A
213650_at	GOLGA8A /// GOLGA8B /// LOC100508892					212371_at	DESI2
213671_s_at	MARS					212378_at	GART
213672_at	MARS					212379_at	GART
213685_at	LOC100506963					212396_s_at	EMC1
213702_x_at	ASAH1					212407_at	METTL13
213737_x_at	GOLGA8IP					212411_at	IMP4
213763_at	HIPK2					212422_at	PDCD11
213786_at	TAX1BP1					212424_at	PDCD11
213836_s_at	WIPI1					212432_at	GRPEL1
213856_at	CD47					212446_s_at	CERS6
213882_at	TM2D1					212456_at	KIAA0664
213922_at	TTBK2					212460_at	SPTSSA
213931_at	ID2 /// ID2B					212490_at	DNAJC8
213934_s_at	ZNF23					212491_s_at	DNAJC8
213982_s_at	RABGAP1L					212563_at	BOP1
213988_s_at	SAT1					212568_s_at	DLAT
214012_at	ERAP1					212586_at	CAST
214035_x_at	LOC399491					212605_s_at	---
214132_at	ATP5C1					212656_at	TSFM
214146_s_at	PPBP					212658_at	LHFPL2
214151_s_at	CCPG1 /// DYX1C1-CCPG1					212680_x_at	PPP1R14B
214211_at	FTH1					212718_at	PAPOLA
214250_at	NUMA1					212751_at	UBE2N
214273_x_at	NPRL3					212766_s_at	ISG20L2
214280_x_at	HNRNPA1					212791_at	C1orf216
214657_s_at	LOC100653017 /// MIR612 /// NEAT1					212846_at	RRP1B
214683_s_at	CLK1					212847_at	---
214696_at	MIR22 /// MIR22HG					212861_at	MFSD5
214753_at	N4BP2L2					212872_s_at	MED20
214790_at	SENP6					212898_at	TTI1
214792_x_at	VAMP2					212922_s_at	SMYD2
214814_at	YTHDC1					212944_at	SLC5A3
214850_at	LOC100170939					212996_s_at	URB1
214861_at	KDM4C					213005_s_at	KANK1
214870_x_at	LOC100288332 /// LOC100506193 /// LOC642778 /// LOC642799 /// NPIP /// PKD1P1					213011_s_at	TPI1
214875_x_at	APLP2					213031_s_at	WDR73
215012_at	ZNF451					213043_s_at	MED24
215017_s_at	FNBP1L					213054_at	HAUS5
215022_x_at	ZNF33B					213057_at	ATPAF2
215057_at	LOC100272228					213113_s_at	SLC43A3
215071_s_at	HIST1H2AC					213129_s_at	GCSH
215092_s_at	NFAT5					213132_s_at	MCAT
215123_at	61E3.4 /// LOC100132247 /// LOC100652992 /// LOC613037 /// LOC728888 /// NPIPL3					213133_s_at	GCSH
215169_at	SLC35E2					213175_s_at	SNRPB
215239_x_at	ZNF273					213179_at	RQCD1
215248_at	GRB10					213189_at	MINA
215287_at	STRN					213203_at	SNAPC5
215296_at	CDC42BPA					213237_at	C16orf88
215307_at	ZNF529					213246_at	C14orf109
215449_at	TSPO2					213262_at	SACS
215505_s_at	STRN3					213302_at	PFAS
215716_s_at	ATP2B1					213330_s_at	STIP1
215718_s_at	PHF3					213334_x_at	HAUS7
215719_x_at	FAS					213374_x_at	HIBCH
215739_s_at	TUBGCP3					213379_at	COQ2
215886_x_at	USP12					213386_at	TMEM246
215936_s_at	KIAA1033					213399_x_at	RPN2
215948_x_at	ZMYM5					213420_at	DHX57
215967_s_at	LY9					213427_at	RPP40
215985_at	ZNRD1-AS1					213449_at	POP1
215992_s_at	RAPGEF2					213459_at	RPL37A
215997_s_at	CUL4B					213491_x_at	RPN2
216006_at	---					213503_x_at	ANXA2
216022_at	---					213504_at	COPS6
216064_s_at	AGA					213511_s_at	MTMR1
216101_at	---					213570_at	EIF4E2 /// LOC100507948
216109_at	MED13L					213571_s_at	EIF4E2 /// LOC100507948
216241_s_at	TCEA1					213594_x_at	SRSF10
216248_s_at	NR4A2					213608_s_at	SRRD
216250_s_at	LPXN					213610_s_at	KLHL23 /// PHOSPHO2-KLHL23
216320_x_at	MST1					213615_at	LPCAT3
216321_s_at	NR3C1					213620_s_at	ICAM2
216379_x_at	CD24					213634_s_at	TRMU
216594_x_at	AKR1C1					213758_at	COX4I1
216607_s_at	CYP51A1 /// LRRD1					213787_s_at	EBP
216804_s_at	PDLIM5					213822_s_at	UBE3B
216942_s_at	CD58					213852_at	RBM8A
217027_x_at	---					213887_s_at	POLR2E
217028_at	CXCR4					213892_s_at	APRT
217047_s_at	FAM13A					213897_s_at	MRPL23
217094_s_at	ITCH					214011_s_at	NOP16
217122_s_at	SLC35E2 /// SLC35E2B					214102_at	---
217127_at	CTH					214141_x_at	SRSF7
217152_at	---					214144_at	POLR2D
217168_s_at	HERPUD1					214157_at	GNAS
217202_s_at	GLUL					214173_x_at	URI1
217317_s_at	HERC2P2 /// HERC2P9					214214_s_at	C1QBP
217482_at	---					214231_s_at	KIAA0564
217484_at	CR1					214240_at	GAL
217492_s_at	PTEN /// PTENP1					214259_s_at	AKR7A2
217552_x_at	CR1					214291_at	RPL17 /// RPL17-C18ORF32
217672_x_at	EIF1					214328_s_at	HSP90AA1
217678_at	SLC7A11					214331_at	TSFM
217741_s_at	ZFAND5					214359_s_at	HSP90AB1
217742_s_at	WAC					214427_at	NOP2
217783_s_at	YPEL5					214440_at	NAT1
217867_x_at	BACE2					214501_s_at	H2AFY
217889_s_at	CYBRD1					214507_s_at	EXOSC2
217901_at	DSG2					214662_at	WDR43
217906_at	KLHDC2					214706_at	ZNF200
217936_at	ARHGAP5					214744_s_at	RPL23
217938_s_at	KCMF1					214764_at	RRP15
217951_s_at	PHF3					214794_at	PA2G4
217952_x_at	PHF3					214857_at	LOC100505761
217954_s_at	PHF3					214959_s_at	API5
217955_at	BCL2L13					214960_at	API5
217961_at	SLC25A38					214963_at	NUP160
217966_s_at	FAM129A					215011_at	SNHG3 /// SNORA73A
217967_s_at	FAM129A					215030_at	GRSF1
217988_at	CCNB1IP1					215091_s_at	GTF3A
217989_at	HSD17B11					215165_x_at	UMPS
218020_s_at	ZFAND3					215171_s_at	TIMM17A
218036_x_at	NMD3					215223_s_at	LOC100129518 /// SOD2
218041_x_at	SLC38A2					215599_at	GUSBP3 /// GUSBP9
218066_at	SLC12A7					215623_x_at	SMC4
218085_at	CHMP5					215629_s_at	DLEU2 /// DLEU2L
218088_s_at	RRAGC					215691_x_at	HSPB11
218092_s_at	AGFG1					215708_s_at	LOC100653079 /// PRIM2
218137_s_at	SMAP1					215722_s_at	SNRPA1
218142_s_at	CRBN					215905_s_at	SNRNP40
218145_at	TRIB3					215947_s_at	FAM136A
218166_s_at	RSF1					216095_x_at	MTMR1
218181_s_at	MAP4K4					216215_s_at	RBFOX2
218197_s_at	OXR1					216232_s_at	GCN1L1
218222_x_at	ARNT					216237_s_at	MCM5
218242_s_at	SUV420H1					216251_s_at	TTLL12
218268_at	TBC1D15					216262_s_at	TGIF2
218303_x_at	KRCC1					216384_x_at	LOC100506248 /// LOC728026 /// MIR1244-1 /// MIR1244-2 /// MIR1244-3 /// PTMA
218319_at	PELI1					216396_s_at	EI24
218323_at	RHOT1					216583_x_at	---
218326_s_at	LGR4					216602_s_at	FARSA
218344_s_at	RCOR3					216606_x_at	LYPLA2
218364_at	LRRFIP2					216640_s_at	PDIA6
218371_s_at	PSPC1					216841_s_at	LOC100129518 /// SOD2
218409_s_at	DNAJC1					216870_x_at	DLEU2
218430_s_at	RFX7					216913_s_at	RRP12
218433_at	PANK3					216945_x_at	PASK
218466_at	TBC1D17					216952_s_at	LMNB2
218489_s_at	ALAD					216958_s_at	IVD
218490_s_at	ZNF302					216977_x_at	SNRPA1
218494_s_at	SLC2A4RG					216996_s_at	FASTKD2
218519_at	SLC35A5					217099_s_at	GEMIN4
218603_at	HECA					217140_s_at	VDAC1
218645_at	ZNF277					217346_at	---
218647_s_at	YRDC					217356_s_at	LOC100652805 /// LOC100653302 /// PGK1
218684_at	LRRC8D					217388_s_at	KYNU
218705_s_at	SNX24					217393_x_at	UBE2NL
218723_s_at	RGCC					217445_s_at	GART
218769_s_at	ANKRA2					217602_at	LOC100288602 /// PPIA
218781_at	SMC6					217612_at	TIMM50
218782_s_at	ATAD2					217631_at	GTPBP4
218792_s_at	BSPRY					217682_at	---
218844_at	ACSF2					217717_s_at	YWHAB
218871_x_at	CSGALNACT2					217725_x_at	SERBP1
218901_at	PLSCR4					217728_at	S100A6
218909_at	RPS6KC1					217754_at	DDX56
218914_at	RRNAD1					217766_s_at	TMEM50A
218919_at	ZFAND1					217772_s_at	MTCH2
218923_at	CTBS					217773_s_at	NDUFA4
218924_s_at	CTBS					217786_at	PRMT5
218927_s_at	CHST12					217791_s_at	ALDH18A1
218943_s_at	DDX58					217806_s_at	POLDIP2
218953_s_at	PCYOX1L					217808_s_at	MAPKAP1
218972_at	TTC17					217809_at	BZW2
218986_s_at	DDX60					217812_at	YTHDF2
218999_at	TMEM140					217815_at	SUPT16H
219001_s_at	DCAF10					217821_s_at	WBP11
219014_at	PLAC8					217830_s_at	NSFL1C
219028_at	HIPK2					217832_at	SYNCRIP
219029_at	C5orf28					217834_s_at	SYNCRIP
219036_at	CEP70					217850_at	GNL3 /// SNORD19B
219049_at	CSGALNACT1					217854_s_at	POLR2E
219066_at	PPCDC					217871_s_at	MIF
219132_at	PELI2					217884_at	NAT10
219147_s_at	NMRK1					217905_at	MCMBP
219154_at	TMEM120B					217907_at	MRPL18
219164_s_at	ATG2B					217911_s_at	BAG3
219171_s_at	ZNF236					217919_s_at	MRPL42
219191_s_at	BIN2					217932_at	MRPS7
219209_at	IFIH1					217933_s_at	LAP3
219228_at	ZNF331					217949_s_at	VKORC1
219233_s_at	GSDMB					217956_s_at	ENOPH1
219237_s_at	DNAJB14					217962_at	NOP10
219240_s_at	C10orf88					217963_s_at	NGFRAP1
219269_at	HMBOX1					217975_at	WBP5
219270_at	CHAC1					218003_s_at	FKBP3 /// LOC100652866 /// LOC100653280
219280_at	BRWD1					218011_at	UBL5
219331_s_at	KLHDC8A					218014_at	NUP85
219336_s_at	ASCC1					218026_at	CCDC56
219397_at	COQ10B					218027_at	MRPL15
219426_at	EIF2C3					218049_s_at	LOC100506980 /// MRPL13
219433_at	BCOR					218051_s_at	NT5DC2
219437_s_at	ANKRD11					218069_at	DCTPP1
219481_at	TTC13					218096_at	AGPAT5
219497_s_at	BCL11A					218101_s_at	NDUFC2 /// NDUFC2-KCTD14
219498_s_at	BCL11A					218103_at	FTSJ3
219520_s_at	WWC3					218105_s_at	MRPL4
219603_s_at	ZNF226					218112_at	MRPS34
219630_at	PDZK1IP1					218115_at	ASF1B
219657_s_at	KLF3					218118_s_at	TIMM23
219662_at	C2orf49					218119_at	TIMM23
219679_s_at	WAC					218120_s_at	HMOX2
219708_at	NT5M					218123_at	C21orf59
219757_s_at	C14orf101					218140_x_at	SRPRB
219786_at	MTL5					218153_at	CARS2
219787_s_at	ECT2					218156_s_at	TSR1
219793_at	SNX16					218161_s_at	CLN6
219814_at	MBNL3					218163_at	MCTS1
219821_s_at	GFOD1					218170_at	ISOC1
219826_at	ZNF419					218187_s_at	C8orf33
219833_s_at	EFHC1					218188_s_at	TIMM13
219870_at	ATF7IP2					218189_s_at	NANS
219880_at	LOC100507619					218190_s_at	UQCR10
219892_at	TM6SF1					218199_s_at	NOL6
219961_s_at	PLK1S1					218200_s_at	NDUFB2
220122_at	MCTP1					218201_at	NDUFB2
220129_at	CCDC169-SOHLH2 /// SOHLH2					218203_at	ALG5
220195_at	MBD5					218219_s_at	LANCL2
220221_at	VPS13D					218229_s_at	POGK
220235_s_at	LRIF1					218233_s_at	PRICKLE4 /// TOMM6
220295_x_at	DEPDC1					218235_s_at	UTP11L
220466_at	CCDC15					218238_at	GTPBP4
220606_s_at	C17orf48					218239_s_at	GTPBP4
220610_s_at	LRRFIP2					218264_at	BCCIP
220633_s_at	HP1BP3					218266_s_at	NCS1
220755_s_at	C6orf48					218270_at	MRPL24
220757_s_at	UBXN6					218271_s_at	PARL
220892_s_at	PSAT1					218275_at	SLC25A10
220924_s_at	SLC38A2					218296_x_at	MSTO1 /// MSTO2P
220937_s_at	ST6GALNAC4					218305_at	IPO4
220946_s_at	SETD2					218332_at	BEX1
220985_s_at	RNF170					218339_at	MRPL22
221031_s_at	APOLD1					218349_s_at	ZWILCH
221039_s_at	ASAP1					218350_s_at	GMNN
221191_at	STAG3L1					218354_at	TRAPPC2L
221213_s_at	ZNF280D					218356_at	FTSJ2
221220_s_at	SCYL2					218357_s_at	TIMM8B
221248_s_at	WHSC1L1					218365_s_at	DARS2
221260_s_at	CSRNP2					218381_s_at	U2AF2
221268_s_at	SGPP1					218385_at	MRPS18A
221501_x_at	LOC100288332 /// LOC642778 /// LOC642799 /// PKD1P1					218391_at	SNF8
221511_x_at	CCPG1 /// DYX1C1-CCPG1					218397_at	FANCL
221524_s_at	RRAGD					218403_at	TRIAP1
221551_x_at	ST6GALNAC4					218408_at	TIMM10
221562_s_at	SIRT3					218442_at	TTC4
221577_x_at	GDF15					218455_at	NFS1
221582_at	HIST3H2A					218465_at	TMEM33
221588_x_at	ALDH6A1					218473_s_at	GLT25D1
221607_x_at	ACTG1					218477_at	TMEM14A
221645_s_at	ZNF83					218488_at	EIF2B3
221748_s_at	TNS1					218493_at	SNRNP25
221750_at	HMGCS1					218504_at	FAHD2A
221751_at	PANK3					218507_at	HILPDA
221763_at	JMJD1C					218512_at	WDR12
221768_at	SFPQ					218527_at	APTX
221769_at	SPSB3					218529_at	CD320
221778_at	JHDM1D					218536_at	MRS2
221792_at	RAB6B					218557_at	NIT2
221813_at	FBXO42					218558_s_at	MRPL39
221820_s_at	KAT8					218561_s_at	LYRM4
221826_at	ANGEL2					218563_at	NDUFA3
221827_at	RBCK1					218566_s_at	CHORDC1
221858_at	TBC1D12					218567_x_at	DPP3
221881_s_at	CLIC4					218568_at	AGK
221882_s_at	TMEM8A					218570_at	KBTBD4 /// PTPMT1
221895_at	MOSPD2					218590_at	C10orf2
221899_at	N4BP2L2					218593_at	RBM28
221903_s_at	CYLD					218597_s_at	CISD1
221904_at	FAM131A					218605_at	TFB2M
221918_at	CDK17					218617_at	TRIT1
221920_s_at	SLC25A37					218619_s_at	SUV39H1
221922_at	GPSM2					218642_s_at	CHCHD7
221962_s_at	UBE2H					218646_at	C4orf27
221981_s_at	WDR59					218653_at	SLC25A15
221984_s_at	FAM134A					218664_at	MECR
221985_at	KLHL24					218670_at	PUS1
221986_s_at	KLHL24					218680_x_at	C15orf63 /// MIR1282 /// SERF2 /// SERF2-C15ORF63
221988_at	C19orf42					218681_s_at	SDF2L1
222061_at	CD58					218695_at	EXOSC4
222127_s_at	EXOC1					218699_at	RAB7L1
222129_at	FAM134A					218708_at	NXT1
222145_at	---					218719_s_at	GINS3
222148_s_at	RHOT1					218732_at	PTRH2
222150_s_at	PION					218735_s_at	ZNF544
222235_s_at	CSGALNACT2					218743_at	CHMP6
222279_at	HLA-F-AS1					218754_at	NOL9
222294_s_at	RAB27A					218758_s_at	RRP1
222343_at	BCL2L11					218768_at	NUP107
222357_at	ZBTB20					218774_at	DCPS
222376_at	---					218829_s_at	CHD7
222389_s_at	WAC					218848_at	THOC6
222408_s_at	YPEL5					218866_s_at	POLR3K
222413_s_at	MLL3					218882_s_at	WDR3
222414_at	MLL3					218884_s_at	GUF1
222415_at	MLL3					218886_at	PAK1IP1
222417_s_at	SNX5					218889_at	NOC3L
222436_s_at	CHMP3 /// RNF103-CHMP3					218890_x_at	MRPL35
222442_s_at	ARL8B					218894_s_at	MAGOHB
222453_at	CYBRD1					218897_at	TMEM177
222473_s_at	ERBB2IP					218915_at	NF2
222488_s_at	DCTN4					218944_at	PYCRL
222493_s_at	ZFAND3					218948_at	QRSL1
222512_at	NUB1					218981_at	ACN9
222513_s_at	SORBS1					218982_s_at	MRPS17
222528_s_at	SLC25A37					218984_at	PUS7
222533_at	CRBN					218993_at	RNMTL1
222540_s_at	RSF1					219000_s_at	DSCC1
222544_s_at	WHSC1L1					219002_at	FASTKD1
222553_x_at	OXR1					219006_at	NDUFAF4
222574_s_at	DHX40					219016_at	FASTKD5
222585_x_at	KRCC1					219022_at	C12orf43
222590_s_at	NLK					219030_at	TPRKB
222603_at	ERMP1					219037_at	RRP15
222605_at	RCOR3					219041_s_at	REPIN1
222620_s_at	DNAJC1					219043_s_at	LOC285359 /// PDCL3
222621_at	DNAJC1					219056_at	RNASEH2B
222630_at	RFX7					219068_x_at	ATAD3A
222634_s_at	TBL1XR1					219071_x_at	FAM203A
222666_s_at	RCL1					219072_at	BCL7C
222670_s_at	MAFB					219083_at	SHQ1
222678_s_at	DCUN1D1					219094_at	ARMC8
222716_s_at	SNX24					219098_at	MYBBP1A
222746_s_at	BSPRY					219110_at	GAR1
222751_at	HERPUD2					219117_s_at	FKBP11
222786_at	CHST12					219149_x_at	DBR1
222787_s_at	TMEM106B					219158_s_at	NAA15
222804_x_at	DCAF10					219162_s_at	MRPL11
222830_at	GRHL1					219177_at	BRIX1
222852_at	C10orf88					219178_at	QTRTD1
222871_at	KLHDC8A					219184_x_at	TIMM22
222891_s_at	BCL11A					219192_at	UBAP2
222982_x_at	SLC38A2					219198_at	GTF3C4
222989_s_at	UBQLN1					219200_at	FASTKD3
222999_s_at	CCNL2					219212_at	HSPA14
223000_s_at	F11R					219217_at	NARS2
223012_at	UBXN6					219219_at	TMEM160
223015_at	EIF2A					219244_s_at	MRPL46
223059_s_at	FAM107B					219248_at	THUMPD2
223062_s_at	PSAT1					219258_at	TIPIN
223084_s_at	CCNDBP1					219283_at	C1GALT1C1
223110_at	KIAA1429					219289_at	HEATR3
223134_at	BBX					219303_at	RNF219
223157_at	NOA1					219324_at	NOL12
223165_s_at	IP6K2					219347_at	NUDT15
223179_at	YPEL3					219408_at	PRMT7
223194_s_at	SLC22A23					219409_at	SNIP1
223195_s_at	SESN2					219419_at	RBFA
223196_s_at	SESN2					219420_s_at	SELRC1
223227_at	BBS2					219448_at	TMEM70
223242_s_at	MFSD11					219449_s_at	TMEM70
223254_s_at	G2E3					219459_at	POLR3B
223262_s_at	FGFR1OP2					219470_x_at	CCNJ
223263_s_at	FGFR1OP2					219526_at	C14orf169
223268_at	C11orf54					219539_at	GEMIN6
223276_at	C5orf62					219551_at	EAF2
223324_s_at	TRPM7					219575_s_at	COG8 /// PDF
223374_s_at	B3GALNT1					219581_at	TSEN2
223376_s_at	BRI3					219646_at	DEF8
223384_s_at	TRIM4					219650_at	ERCC6L
223388_s_at	ZFYVE1					219673_at	MCM9
223389_s_at	ZNF581					219703_at	MNS1
223391_at	SGPP1					219731_at	CC2D2B
223401_at	C17orf48					219819_s_at	MRPS28
223430_at	SIK2					219861_at	DNAJC17
223437_at	PPARA					219869_s_at	SLC39A8
223438_s_at	PPARA					219904_at	ZSCAN5A
223444_at	SENP7					219933_at	GLRX2
223450_s_at	COG3					219960_s_at	UCHL5
223465_at	COL4A3BP					219974_x_at	ECHDC1
223467_at	RASD1					220007_at	METTL8
223471_at	RAB3IP					220083_x_at	UCHL5
223474_at	IRF2BPL					220085_at	HELLS
223494_at	MGEA5					220104_at	ZC3HAV1
223497_at	FAM135A					220153_at	ENTPD7
223504_at	DNAJC27					220180_at	CCDC68
223506_at	ZC3H8					220251_at	DIEXF
223548_at	SWT1					220397_at	MDM1
223580_at	SPSB2					220526_s_at	MRPL20
223584_s_at	KBTBD2					220547_s_at	FAM35A
223591_at	RNF135					220607_x_at	TH1L
223592_s_at	RNF135					220637_at	FAM124B
223596_at	SLC12A6					220643_s_at	FAIM
223700_at	MND1					220647_s_at	CHCHD8
223717_s_at	ACRBP					220651_s_at	MCM10
223740_at	AGPAT4-IT1					220688_s_at	MRTO4
223746_at	STK4					220789_s_at	SNORA5B /// TBRG4
223797_at	PRO2852					220864_s_at	NDUFA13
223805_at	OSBPL6					220865_s_at	PDSS1
223879_s_at	OXR1					220890_s_at	DDX47
223888_s_at	LARS					220942_x_at	FAM162A
223916_s_at	BCOR					221020_s_at	SLC25A32
223940_x_at	LOC100507645 /// MALAT1					221069_s_at	TACO1
224048_at	USP44					221079_s_at	METTL2A /// METTL2B
224150_s_at	CEP70					221227_x_at	COQ3
224186_s_at	RNF123					221229_s_at	TRMT61B
224217_s_at	FAF1					221235_s_at	TGFBRAP1
224250_s_at	SECISBP2					221247_s_at	LOC653375 /// WBSCR16
224367_at	BEX2					221263_s_at	SF3B5
224370_s_at	CAPS2					221270_s_at	QTRT1
224466_s_at	MAFG					221276_s_at	SYNC
224558_s_at	LOC100507645 /// MALAT1					221434_s_at	SLIRP
224566_at	LOC100653017 /// MIR612 /// NEAT1					221437_s_at	MRPS15
224567_x_at	LOC100507645 /// MALAT1					221477_s_at	LOC100129518 /// SOD2
224568_x_at	LOC100507645 /// MALAT1					221480_at	HNRNPD
224570_s_at	IRF2BP2					221481_x_at	HNRNPD
224571_at	IRF2BP2					221488_s_at	CUTA
224579_at	SLC38A1					221503_s_at	KPNA3
224585_x_at	ACTG1					221516_s_at	SMCR7L
224609_at	SLC44A2					221521_s_at	GINS2
224664_at	ANAPC16					221531_at	WDR61
224665_at	ANAPC16					221532_s_at	WDR61
224687_at	ANKIB1					221535_at	LSG1
224692_at	PPP1R15B					221536_s_at	LSG1
224693_at	FAM210B					221549_at	GRWD1
224725_at	MIB1					221571_at	TRAF3
224741_x_at	GAS5 /// SNORD44 /// SNORD47 /// SNORD76 /// SNORD77 /// SNORD79 /// SNORD80 /// SNORD81					221606_s_at	HMGN5
224759_s_at	C12orf23					221620_s_at	APOO
224783_at	FAM100B					221637_s_at	C11orf48
224785_at	FAM100B					221649_s_at	PPAN /// PPAN-P2RY11
224790_at	ASAP1					221685_s_at	CCDC99
224800_at	WDFY1					221688_s_at	IMP3
224826_at	GPCPD1					221704_s_at	VPS37B
224835_at	GPCPD1					221712_s_at	WDR74
224839_s_at	GPT2					221727_at	SUB1
224841_x_at	GAS5 /// SNORD44 /// SNORD47 /// SNORD76 /// SNORD77 /// SNORD79 /// SNORD80 /// SNORD81					221739_at	C19orf10
224852_at	TTC17					221777_at	C12orf52
224857_s_at	POLR1D					221800_s_at	C17orf70
224866_at	FAR1					221818_at	INTS5
224889_at	FOXO3					221931_s_at	SEH1L
224915_x_at	ZNFX1-AS1					221940_at	RPUSD2
224917_at	MIR21					221952_x_at	TRMT5
224933_s_at	JMJD1C					221963_x_at	ZNF587B
224953_at	YIPF5					221970_s_at	NOL11
224960_at	SCYL2					221987_s_at	TSR1
224975_at	NFIA					222006_at	LETM1
224984_at	NFAT5					222010_at	SNORA29 /// TCP1
224988_at	C6orf89					222011_s_at	SNORA29 /// TCP1
225066_at	PPP2R2D					222013_x_at	FAM86A
225068_at	KLHL12					222036_s_at	MCM4
225077_at	CHD2					222037_at	MCM4
225088_at	FOPNL					222047_s_at	SRRT
225097_at	HIPK2					222048_at	CRYBB2P1
225111_s_at	NAPB					222064_s_at	AARSD1 /// PTGES3L-AARSD1
225115_at	HIPK2					222130_s_at	FTSJ2
225116_at	HIPK2					222155_s_at	SLC52A2
225123_at	SESN3					222163_s_at	SPATA5L1
225131_at	ZRANB1					222206_s_at	NCLN
225138_at	ZRANB1					222216_s_at	MRPL17
225140_at	KLF3					222231_s_at	LRRC59
225142_at	JHDM1D					222240_s_at	ISYNA1
225144_at	BMPR2					222270_at	SMEK2
225147_at	CYTH3					222309_at	LOC100506935
225180_at	TTC14					222369_at	NAA40
225217_s_at	BRPF3					222393_s_at	NAA50
225229_at	AFF4					222398_s_at	EFTUD2
225230_at	DRAM2					222400_s_at	ADI1
225239_at	LOC100653017 /// MIR612 /// NEAT1					222403_at	MTCH2
225252_at	SRXN1					222404_x_at	PTPLAD1
225273_at	WWC3					222405_at	PTPLAD1
225319_s_at	FAM104A					222416_at	ALDH18A1
225327_at	FAM214A					222426_at	MAPKAP1
225339_at	SPAG9					222429_at	DBNL
225344_at	NCOA7					222438_at	MED4
225355_at	NEURL1B					222443_s_at	RBM8A
225362_at	FAM122B					222474_s_at	TOMM22
225368_at	HIPK2					222482_at	SSBP3
225385_s_at	HNRPLL					222499_at	LOC100652993 /// LOC100653136 /// MRPS16
225387_at	TSPAN5					222500_at	PPIL1
225388_at	TSPAN5					222504_s_at	EMC8
225412_at	TMEM87B					222517_at	AP3M1
225468_at	PATL1					222526_at	GATAD2A
225477_s_at	NR2C2					222530_s_at	MKKS
225478_at	MFHAS1					222532_at	SRPRB
225489_at	TMEM18					222551_s_at	C8orf33
225502_at	DOCK8					222578_s_at	UBA5
225504_at	HMBOX1					222584_at	MSTO1
225524_at	ANTXR2					222613_at	C12orf4
225527_at	CEBPG					222642_s_at	TMEM33
225530_at	MOB3A					222653_at	PNPO
225547_at	SNHG6 /// SNORD87					222654_at	IMPAD1
225565_at	CREB1					222680_s_at	DTL
225572_at	CREB1					222684_s_at	NOL10
225576_at	C6orf72					222701_s_at	CHCHD7
225578_at	MZT1					222704_at	POLR1A
225599_s_at	TRIQK					222705_s_at	SLC25A15
225600_at	TRIQK					222754_at	TRNT1
225603_s_at	TRIQK					222765_x_at	ESF1
225629_s_at	ZBTB4					222768_s_at	TRMT6
225656_at	EFHC1					222770_s_at	GUF1
225674_at	BCAP29					222775_s_at	MRPL35
225675_at	C14orf101					222805_at	MANEA
225698_at	EPB41L4A-AS1					222821_s_at	GEMIN7
225704_at	FBRSL1					222824_at	NUDT5
225717_at	KIAA1715					222825_at	OTUD6B
225755_at	KLHDC8B					222837_s_at	NAA15
225762_x_at	RN45S					222841_s_at	TIMM22
225763_at	RCSD1					222867_s_at	MED31
225767_at	RN45S					222875_at	DHX33
225768_at	NR1D2					222883_at	SELRC1
225786_at	HNRNPU-AS1					222909_s_at	BAG4
225796_at	PXK					222962_s_at	MCM10
225798_at	JAZF1					222977_at	SURF4
225800_at	JAZF1					222979_s_at	SURF4
225813_at	RC3H2					223016_x_at	ZRANB2
225816_at	PHF17					223032_x_at	PRELID1
225820_at	PHF17					223035_s_at	FARSB
225827_at	EIF2C2					223040_at	NAA20
225856_at	CLOCK					223055_s_at	XPO5
225864_at	FAM84B					223057_s_at	XPO5
225883_at	ATG16L2					223060_at	C14orf119
225884_s_at	GZF1					223068_at	EML4
225899_x_at	FLJ45340 /// FLJ45445 /// LOC100128326 /// LOC100132050 /// LOC100287894 /// LOC100289306 /// LOC100506479 /// LOC100508632 /// LOC100652945 /// LOC100653241 /// LOC100653346 /// LOC729737					223076_s_at	NSUN2
225912_at	TP53INP1					223086_x_at	MRPL51
225919_s_at	C9orf72					223087_at	ECHDC1
225925_s_at	USP48					223088_x_at	ECHDC1
225929_s_at	RNF213					223095_at	MARVELD1
225931_s_at	RNF213					223096_at	NOP58
225956_at	CREBRF					223100_s_at	NUDT5
225957_at	CREBRF					223107_s_at	ZCCHC17
225988_at	HERC4					223108_s_at	ZCCHC17
225989_at	HERC4					223109_at	TRUB2
226031_at	CCDC132					223120_at	FUCA2
226039_at	MGAT4A					223128_at	FOXRED1
226040_at	---					223130_s_at	MYLIP
226050_at	TMCO3					223133_at	TMEM14B
226076_s_at	MBD6					223146_at	SFT2D3 /// WDR33
226093_at	DCP1B					223151_at	DCUN1D5
226104_at	RNF170					223156_at	MRPS23
226107_at	C1GALT1					223170_at	TMEM98
226119_at	PCMTD1					223172_s_at	MTFP1
226140_s_at	OTUD1					223180_s_at	TIMM21
226146_at	LOC100859930					223181_at	TIMM21
226152_at	TTC7B					223191_at	COX16
226155_at	FAM160B1					223193_x_at	FAM162A
226158_at	KLHL24					223205_s_at	L3MBTL2
226164_x_at	RIMKLB					223206_s_at	NMRAL1
226175_at	TTC9C					223212_at	ZDHHC16
226181_at	TUBE1					223221_at	SCO1
226188_at	LGALSL					223222_at	SLC25A19
226203_at	MYO9A					223230_at	PRPF38A
226216_at	INSR					223267_at	TRMT10C
226218_at	IL7R					223275_at	PRMT6
226227_x_at	ZNFX1-AS1					223286_at	C17orf81
226250_at	---					223290_at	PDXP /// SH3BP1
226252_at	---					223294_at	CXorf26
226310_at	RICTOR					223312_at	PRADC1
226318_at	TBRG1					223330_s_at	SUGT1
226334_s_at	AHSA2					223334_at	TMEM126A
226338_at	TMEM55A					223339_at	ATPIF1
226352_at	JMY					223346_at	VPS18
226368_at	CHST11					223347_at	MUM1
226372_at	CHST11					223355_at	ALG1
226390_at	STARD4					223368_s_at	NTMT1
226395_at	HOOK3					223369_at	NTMT1
226404_at	RBM39					223397_s_at	NIP7
226412_at	PNISR					223403_s_at	POLR1B
226419_s_at	FLJ44342					223413_s_at	LYAR
226425_at	CLIP4					223414_s_at	LYAR
226438_at	SNTB1					223419_at	FBXW9
226493_at	KCTD18					223461_at	TBC1D7
226496_at	ZCCHC7					223480_s_at	MRPL47
226508_at	PHC3					223490_s_at	EXOSC3
226510_at	HEATR5A					223515_s_at	COQ3
226511_at	DCAF10					223516_s_at	PRICKLE4 /// TOMM6
226520_at	LCOR					223518_at	DFFA
226521_s_at	FAM175A					223547_at	JKAMP
226529_at	TMEM106B					223556_at	HELLS
226537_at	HINT3					223559_s_at	INIP
226541_at	FBXO30					223716_s_at	ZRANB2
226572_at	SOCS7					223742_at	MRPL4
226583_at	C12orf76					223743_s_at	MRPL4
226584_s_at	FAM110A					223758_s_at	GTF2H2
226594_at	ENTPD5					223773_s_at	SNHG12 /// SNORA16A /// SNORA44 /// SNORA61
226599_at	FHDC1					223785_at	FANCI
226603_at	SAMD9L					223801_s_at	APOL4
226657_at	C17orf103					223898_at	ZNF670
226665_at	AHSA2					223908_at	HDAC8
226670_s_at	PABPC1L					224036_s_at	LMBR1
226682_at	RORA					224160_s_at	ACAD9
226700_at	U2AF1L4					224187_x_at	HSPA8 /// SNORD14C /// SNORD14D
226726_at	MBOAT2					224232_s_at	PRELID1
226732_at	RBM33					224233_s_at	MSTO1
226735_at	TAPT1					224330_s_at	MRPL27
226752_at	FAM174A					224334_s_at	MRPL51 /// SPTLC1
226756_at	CCDC71L					224345_x_at	FAM162A
226803_at	CHMP4C					224352_s_at	CFL2
226810_at	OGFRL1					224428_s_at	CDCA7
226835_s_at	ZNFX1-AS1					224446_at	LLPH /// LOC100506562
226842_at	FBXL20					224448_s_at	MNF1
226867_at	DENND4C					224450_s_at	RIOK1
226875_at	DOCK11					224458_at	TMEM246
226885_at	RNF217					224500_s_at	MON1A
226886_at	GFPT1					224509_s_at	RTN4IP1
226929_at	MTHFR					224511_s_at	TXNDC17
226939_at	CPEB2					224512_s_at	LSMD1
226941_at	ATF6					224513_s_at	UBQLN4
226945_at	RHBDD1					224523_s_at	C3orf26
226956_at	MTMR3					224587_at	SUB1
226962_at	ZBTB41					224602_at	C4orf3
226964_at	TTBK2					224608_s_at	VPS25
226977_at	IGIP					224623_at	LOC728554 /// THOC3
226978_at	PPARA					224626_at	SLC35A4
226979_at	MAP3K2					224632_at	GPATCH4
226995_at	LOC642852					224634_at	GPATCH4
226999_at	RNPC3					224675_at	MESDC2
227020_at	YPEL2					224688_at	TMEM248
227027_at	GFPT1					224713_at	MKI67IP
227040_at	NHLRC3					224714_at	MKI67IP
227062_at	LOC100653017 /// MIR612 /// NEAT1					224715_at	WDR34
227074_at	LOC100131564					224717_s_at	C19orf42
227121_at	---					224730_at	DCAF7
227129_x_at	FLJ45340					224740_at	C5orf43
227134_at	SYTL1					224766_at	LOC100506548 /// RPL37
227157_at	CCDC111					224848_at	CDK6
227172_at	TMEM116					224867_at	MINOS1
227188_at	FAM176C					224869_s_at	MRPS25
227199_at	DIP2A					224870_at	DANCR
227205_at	TAF1					224879_at	C9orf123
227223_at	RBM39					224903_at	CIRH1A
227228_s_at	CCDC88C					224913_s_at	TIMM50
227230_s_at	KIAA1211					224918_x_at	MGST1
227231_at	KIAA1211					224932_at	CHCHD10
227250_at	KREMEN1					224954_at	SHMT1
227255_at	PDIK1L					224972_at	ROMO1
227267_at	POC5					225006_x_at	TH1L
227351_at	C16orf52					225007_at	G3BP1
227357_at	TAB3					225036_at	TOMM5
227368_at	---					225038_s_at	SURF6
227384_s_at	LOC727820 /// LOC728855 /// LOC728875					225050_at	ZNF512
227396_at	LOC100287223 /// PTPRJ					225053_at	CNOT7
227404_s_at	LOC100653132					225070_at	NUS1
227407_at	TAPT1					225075_at	PDRG1
227415_at	LOC283508					225083_at	GTF3C6
227420_at	TNFAIP8L1					225086_at	FAM98B
227422_at	STRN					225096_at	C17orf79
227426_at	SOS1					225099_at	FBXO45
227438_at	ALPK1					225106_s_at	OGFOD1
227497_at	SOX6					225108_at	AGPS
227498_at	SOX6					225128_at	KDELC2
227501_at	---					225143_at	SFXN4
227510_x_at	MALAT1					225145_at	NCOA5
227539_at	GNA13					225149_at	PCID2
227572_at	USP30					225161_at	GFM1
227576_at	---					225174_at	DNAJC10
227594_at	ZMYM6					225187_at	KIAA1967
227595_at	ZMYM6					225196_s_at	MRPS26
227626_at	PAQR8					225197_at	LOC100505487
227638_at	EPG5					225201_s_at	MRPL14
227647_at	KCNE3					225253_s_at	METTL2A /// METTL2B
227663_at	---					225261_x_at	TH1L
227717_at	ARHGEF37					225276_at	GSPT1
227755_at	---					225283_at	ARRDC4
227762_at	---					225291_at	PNPT1
227809_at	ZC3H6					225307_at	ZNF511
227810_at	ZNF558					225310_at	RBMX /// SNORD61
227833_s_at	MBD6					225313_at	FAM217B
227839_at	MBD5					225343_at	TMED8
227866_at	LOC100505519 /// TIAM2					225348_at	SRSF10
227884_at	TAF15					225356_at	---
227943_at	---					225366_at	PGM2
227948_at	FGD4					225404_at	C1orf212
227951_s_at	FAM98C					225413_at	USMG5
227961_at	CTSB					225421_at	PM20D2
227979_at	RBM4					225427_s_at	APOA1BP
227987_at	VPS13A					225431_x_at	PM20D2
227988_s_at	VPS13A					225441_x_at	LSMD1
228024_at	VPS37A					225454_at	CCDC124
228030_at	---					225467_s_at	RDH13
228105_at	---					225470_at	NUP35
228125_at	ZSCAN30					225525_at	KIAA1671
228157_at	ZNF207					225535_s_at	TIMM23
228159_at	---					225541_at	RPL22L1
228167_at	KLHL6					225546_at	EEF2K
228181_at	SLC30A1					225556_at	VMA21
228185_at	ZNF25					225580_at	MRPL50
228214_at	SOX6					225601_at	HMGB3
228220_at	FCHO2					225612_s_at	B3GNT5 /// LOC100505668
228243_at	---					225614_at	SAAL1
228245_s_at	LOC100509445 /// LOC728715 /// OVOS2					225638_at	C1orf31
228250_at	FNIP1					225642_at	KTI12 /// TXNDC12
228256_s_at	EPB41L4A					225653_at	TGFBRAP1
228274_at	SDSL					225655_at	UHRF1
228291_s_at	PLK1S1					225666_at	TMTC4
228295_at	WDR59					225670_at	FAM173B
228297_at	---					225676_s_at	DCAF13
228318_s_at	CRIPAK					225678_at	POLR3H
228328_at	KLHL28					225682_s_at	POLR3H
228336_at	PWWP2A					225694_at	CDK12
228337_at	PWWP2A					225699_at	SNHG15
228363_at	XIAP					225710_at	GNB4
228385_at	DDX59					225712_at	GEMIN5
228386_s_at	DDX59					225716_at	BRI3BP
228446_at	KIAA2026					225733_at	B3GALT6
228465_at	---					225748_at	LTV1
228478_at	---					225749_at	C16orf91
228519_x_at	CIRBP					225754_at	AP1G1
228582_x_at	MALAT1					225772_s_at	COX14
228613_at	RAB11FIP3					225788_at	RRP36
228617_at	XAF1					225792_at	HOOK1
228618_at	PEAR1					225805_at	HNRNPU
228622_s_at	DNAJC4					225823_at	C19orf70
228623_at	---					225831_at	LUZP1
228647_at	LOC100049716					225844_at	POLE4
228658_at	MIAT					225853_at	GNPNAT1
228661_s_at	LOC100506029 /// LOC100506051					225861_at	FAM195A
228662_at	SOCS7					225865_x_at	TH1L
228664_at	LOC100507602					225881_at	SLC35B4
228667_at	AGPAT4					225903_at	PIGU
228708_at	RAB27B					225933_at	CCDC137
228745_at	SGTB					225943_at	NLN
228751_at	CLK4					225944_at	NLN
228758_at	BCL6					225967_s_at	C17orf89
228768_at	FNIP1					225974_at	TMEM64
228770_at	GPR146 /// LOC100505551 /// LOC100505568					225993_at	EARS2
228793_at	JMJD1C					226009_at	DPCD
228801_at	ORMDL1					226018_at	C7orf41
228854_at	---					226030_at	ACADSB
228968_at	ZNF449					226032_at	CASP2
228972_at	PITPNA-AS1					226059_at	TOMM40L
228974_at	---					226068_at	SYK
228980_at	RAD51L3-RFFL /// RFFL					226118_at	CENPO
228986_at	OSBPL8					226123_at	CHD7
228999_at	CHD2					226163_at	ZBTB9
229006_at	LOC100507487					226180_at	WDR36
229027_at	PPM1A					226193_x_at	CBWD1 /// CBWD3 /// CBWD5 /// CBWD6 /// CBWD7 /// LOC100653334
229050_s_at	SNHG7 /// SNORA17 /// SNORA43					226194_at	CHAMP1
229069_at	SARNP					226215_s_at	KDM2B
229115_at	DYNC1H1					226223_at	PAWR
229145_at	ANAPC16					226262_at	DHX33
229151_at	SLC14A1					226276_at	TMEM167A
229164_s_at	ABTB1					226296_s_at	MRPS15
229204_at	---					226319_s_at	ALYREF
229231_at	LRRC37B					226320_at	ALYREF
229261_at	---					226336_at	LOC100288602 /// PPIA
229272_at	FNBP4					226350_at	CHML
229307_at	ANKRD28					226360_at	ZNRF3
229312_s_at	GKAP1					226374_at	CXADR
229354_at	AHRR					226378_s_at	C19orf25
229399_at	C10orf118					226385_s_at	MALSU1
229413_s_at	---					226386_at	MALSU1
229422_at	NRD1					226426_at	ADNP
229517_at	PTPDC1					226437_at	YIF1B
229519_at	FXR1					226473_at	CBX2
229521_at	CCDC71L					226499_at	NRARP
229541_at	---					226557_at	TTC5
229553_at	PGM2L1					226610_at	CENPV
229574_at	TRA2A					226611_s_at	CENPV
229603_at	BBS12					226649_at	PANK1
229609_at	LOC728190					226687_at	PRPF40A
229618_at	SNX16					226713_at	CCDC50
229633_at	INTS10					226727_at	CISD3
229694_at	WDR11					226743_at	SLFN11
229700_at	ZNF738					226744_at	METTL16
229706_at	TCERG1					226775_at	ENY2
229740_at	C17orf109					226784_at	TWISTNB
229741_at	MAVS					226790_at	MORN2
229787_s_at	---					226821_at	---
229794_at	ZNF585A					226833_at	CYB5D1
229810_at	---					226848_at	---
229814_at	---					226860_at	TMEM19
229851_s_at	C11orf54					226882_x_at	WDR4
229872_s_at	LOC100132999 /// LOC642441 /// LOC730256					226889_at	WDR35
229885_at	RSF1					226896_at	CHCHD1
229886_at	C5orf34					226923_at	SCFD2
229889_at	FAM211A					226936_at	CENPW
229890_at	LOC100507547 /// PRRT1					226938_at	DCAF4
229921_at	---					226987_at	RBM15B
229994_at	NFIA					226993_at	---
230000_at	RNF213					226998_at	NAA15
230002_at	GPSM2					227033_at	PDIA3
230014_at	---					227042_at	YDJC
230036_at	SAMD9L					227045_at	ZNF614
230075_at	RAB39B					227068_at	LOC100652805 /// LOC100653302 /// PGK1
230099_at	---					227093_at	USP36
230120_s_at	PLGLB1 /// PLGLB2					227099_s_at	C11orf96
230141_at	ARID4A					227103_s_at	ECE2
230179_at	LOC285812					227107_at	---
230205_at	ZNF561					227110_at	HNRNPC /// LOC100652761 /// LOC100653343
230256_at	RUSC1-AS1					227143_s_at	BID
230265_at	SEL1L					227161_at	NOM1
230296_at	C16orf52					227164_at	SRSF1
230306_at	VPS26B					227165_at	SKA3
230333_at	---					227186_s_at	MRPL41
230337_at	SOS1					227213_at	ADAT2
230375_at	PNISR					227239_at	FAM126A
230387_at	---					227278_at	TAF13
230391_at	CD84					227291_s_at	BOLA3
230403_at	RFX3					227293_at	---
230405_at	C5orf56					227322_s_at	BCCIP
230492_s_at	GPCPD1					227349_at	HELLS
230588_s_at	LOC285074					227350_at	HELLS
230599_at	---					227374_at	EARS2
230607_at	---					227425_at	REPS2
230659_at	---					227447_at	SKIV2L2
230679_at	DCAF10					227448_at	ARGLU1
230688_at	---					227477_at	ZMYND19
230690_at	TUBB1					227517_s_at	GAS5 /// SNORD44 /// SNORD47 /// SNORD76 /// SNORD77 /// SNORD79 /// SNORD80 /// SNORD81
230712_at	NBPF1					227551_at	FAM108B1
230720_at	RNF182					227559_at	NDUFAF4
230721_at	C16orf52					227560_at	SFXN2
230734_x_at	STRN					227615_at	---
230778_at	---					227617_at	TMEM201
230795_at	---					227650_at	HSPA14
230815_at	LOC389765					227680_at	ZNF326
230847_at	WRNIP1					227808_at	DNAJC15
230850_at	---					227896_at	BCCIP
230958_s_at	---					227907_at	---
230972_at	ANKRD9					227916_x_at	EXOSC3
230987_at	---					227920_at	BEND3
231008_at	UNC5CL					227932_at	ARIH2
231017_at	STK11					227936_at	TMEM68
231075_x_at	RAPH1					228002_at	GTPBP4 /// IDI2
231115_at	POLH					228011_at	FAM92A1
231135_at	LOC151174					228014_at	PTRH1
231146_at	FAM24B					228039_at	DDX46
231152_at	INO80D					228050_at	UTP15
231181_at	---					228053_s_at	TOMM5
231235_at	NKTR					228069_at	FAM54A
231552_at	---					228073_at	NANP
231616_at	---					228075_x_at	TFB1M
231716_at	RC3H2					228097_at	MYLIP
231779_at	IRAK2					228098_s_at	MYLIP
231828_at	LOC253039					228131_at	ERCC1
231927_at	ATF6					228162_at	ESD
231933_at	MARCH8					228168_at	ATP5G3
231960_at	BRWD1					228190_at	ATG4C
231973_s_at	ANAPC1 /// LOC100653327 /// LOC285074 /// LOC730268					228204_at	PSMB4
231979_at	---					228217_s_at	PSMG4
231982_at	C19orf77					228238_at	GAS5 /// SNORD44 /// SNORD47 /// SNORD76 /// SNORD77 /// SNORD79 /// SNORD80 /// SNORD81
232008_s_at	BBX					228280_at	ZC3HAV1L
232017_at	TJP2					228281_at	C11orf82
232048_at	FAM76B					228303_at	GALNT6
232097_at	TOX4					228357_at	UNK
232138_at	MBNL2					228366_at	---
232232_s_at	SLC22A16					228381_at	ATF7IP2 /// LOC100287628
232233_at	SLC22A16					228395_at	GLT8D1
232278_s_at	DEPDC1					228408_s_at	SDAD1
232282_at	WNK3					228479_at	SOAT1
232323_s_at	TTC17					228490_at	ABHD2
232330_at	C7orf44					228515_at	LOC90784 /// POLR1A
232369_at	---					228535_at	RAD1
232382_s_at	PCMTD1					228543_at	PET117
232392_at	SRSF3					228544_s_at	CSRP2BP /// PET117
232412_at	FBXL20					228595_at	HSD17B1
232431_at	NR3C1					228603_at	ACTR3
232459_at	---					228694_at	---
232511_at	---					228752_at	EFCAB4B
232530_at	PLD1					228930_at	---
232586_x_at	OR7E126P					228955_at	LRP8
232595_at	---					228990_at	SNHG12 /// SNORA16A /// SNORA44 /// SNORA61
232601_at	---					229018_at	C12orf26
232615_at	---					229058_at	ANKRD16
232628_at	---					229075_at	SPATA5
232676_x_at	MYEF2					229091_s_at	CCNJ
232681_at	---					229100_s_at	TIMM22
232683_s_at	PARP6					229129_at	HNRNPD
232823_at	---					229236_s_at	SFXN4
232843_s_at	DOCK8					229267_at	ANAPC1 /// LOC100653327 /// LOC730268
232909_s_at	BPTF /// LOC146880					229304_s_at	MLF1IP
232919_at	---					229332_at	HPDL
232929_at	---					229390_at	FAM26F
232932_at	---					229391_s_at	FAM26F
232940_s_at	MLL3					229415_at	CYCS
232978_at	---					229426_at	COX5A
232997_at	---					229500_at	SLC30A9
233058_at	GPSM2					229587_at	UBA2
233308_at	COPB1					229595_at	CHCHD4
233329_s_at	KRCC1					229624_at	OPA3
233369_at	---					229640_x_at	LINC00621
233371_at	ABCC13					229665_at	CSTF3
233425_at	---					229666_s_at	CSTF3
233559_s_at	WDFY1					229671_s_at	MIS18A
233592_at	ANKRD18B					229715_at	B7H6
233595_at	USP34					229718_at	N4BP2L1
233648_at	---					229720_at	BAG1
233655_s_at	HAUS6					229725_at	ACSL6 /// LOC100505572
233893_s_at	UVSSA					229733_s_at	---
233921_s_at	---					229803_s_at	NUDT3 /// RPS10-NUDT3
233952_s_at	ZNF295					229892_at	EP400NL
234033_at	---					229899_s_at	ZNFX1-AS1
234164_at	---					229926_at	MIR3682
234192_s_at	GKAP1					230009_at	FAM118B
234228_at	---					230051_at	C10orf47
234464_s_at	EME1					230069_at	SFXN1
234604_at	---					230100_x_at	PAK1
234701_at	ANKRD11					230146_s_at	NCS1
234710_s_at	PARP6					230177_at	GTF2H2B
234986_at	GCLM					230194_at	LRPPRC
234989_at	LOC100653017 /// MIR612 /// NEAT1					230241_at	TOR1AIP2
234991_at	ZXDC					230556_at	IMMP1L
235008_at	---					230634_x_at	ADAT3
235023_at	VPS13C					230656_s_at	CIRH1A
235028_at	---					230739_at	FAM210A
235057_at	ITCH					230752_at	---
235059_at	RAB12					231736_x_at	MGST1
235076_at	CALCOCO2					231784_s_at	DCAF13
235078_at	---					231810_at	BRI3BP
235133_at	ZDHHC14					231832_at	GALNT4 /// POC1B-GALNT4
235164_at	ZNF25					231835_at	FAM213B
235167_at	LOC100190986					231839_at	PDE12
235172_at	---					231843_at	DDX55
235190_at	---					231844_at	MGC27345
235198_at	OSTM1					231845_at	AARS2
235250_at	FLCN					231846_at	FOXRED2
235252_at	KSR1					231863_at	ING3
235258_at	DCP2					232058_at	---
235274_at	---					232075_at	WDR61
235308_at	ZBTB20					232148_at	NSMAF
235331_x_at	PCGF5					232184_at	ALS2
235339_at	SETDB2					232197_x_at	ARSB
235352_at	MR1					232291_at	MIR17HG /// MIR18A /// MIR19A /// MIR19B1 /// MIR20A /// MIR92A1
235381_at	RSF1					232296_s_at	GFM1
235410_at	NPHP3					232493_at	---
235412_at	ARHGEF7					232510_s_at	DPP3
235432_at	NPHP3					232682_at	MREG
235476_at	TRIM59					232709_at	---
235492_at	RNF217					233078_at	API5
235507_at	PCMTD1					233124_s_at	ECHDC1
235526_at	SOX6					233341_s_at	POLR1B
235556_at	CREBRF					233746_x_at	C15orf63 /// MIR1282 /// SERF2 /// SERF2-C15ORF63
235568_at	C19orf59					233970_s_at	TRMT6
235601_at	---					234000_s_at	PTPLAD1
235613_at	---					234107_s_at	DTD1
235633_at	---					234295_at	DBR1
235653_s_at	THAP6					234381_at	---
235683_at	SESN3					234672_s_at	TMEM48
235684_s_at	SESN3					234915_s_at	DENR
235709_at	GAS2L3					234995_at	SPICE1
235716_at	---					235022_at	FAM210A
235727_at	KLHL28					235025_at	WDR89
235759_at	---					235058_at	---
235766_x_at	RAB27A					235112_at	---
235803_at	---					235117_at	CHAC2
235847_at	---					235177_at	METTL21A
235926_at	ANAPC5					235203_at	---
235927_at	XPO1					235223_at	---
235970_at	LCORL					235244_at	CCDC58
236027_at	SFR1					235276_at	EPSTI1
236067_at	---					235391_at	FAM92A1
236140_at	GCLM					235505_s_at	LRPAP1
236153_at	---					235509_at	LOC100506538 /// NDUFAF6
236223_s_at	RIT1					235529_x_at	SAMHD1
236224_at	RIT1					235551_at	WDR4
236236_at	WNK3					235573_at	---
236248_x_at	TADA2B					235579_at	SCAF11
236254_at	VPS13B					235588_at	ESCO2
236261_at	OSBPL6					235603_at	HNRNPU
236379_at	---					235610_at	ALKBH8
236388_at	STRN					235689_at	MTFMT
236402_at	BRAF					235783_at	MRTO4
236439_at	---					235852_at	STON2
236472_at	---					235907_at	TMEM33
236487_at	SCLT1					235931_at	LOC100506290 /// LOC100653153 /// METTL21A
236494_x_at	---					235964_x_at	SAMHD1
236524_at	---					236016_at	SMARCE1
236599_at	---					236081_at	SNCA
236645_at	LOC100506312					236090_at	---
236649_at	DTWD1					236513_at	---
236699_at	---					236985_at	---
236733_at	---					237563_s_at	---
236766_at	---					238020_at	PSMC2
236808_at	FGFR1OP2					238068_at	---
236862_at	GOPC					238156_at	---
236948_x_at	SRSF11					238435_at	LOC100506661
237106_at	SLC11A2					238465_at	SETD9
237137_at	SCARNA2					238565_at	---
237183_at	GALNT5					238612_at	---
237215_s_at	TFRC					238624_at	---
237291_at	PRORSD1P					238633_at	EPC1
237317_at	---					238637_at	---
237469_at	TOP2A					238670_at	RAD18
237568_at	---					238704_at	---
237577_at	PCNP					238762_at	MTHFD2L
237626_at	---					238822_at	---
237632_at	---					238856_s_at	PANK2
237689_at	---					238931_at	METTL16
237741_at	SLC25A36					239033_at	---
237762_at	---					239082_at	FZD3
237919_at	RFFL					239250_at	ZNF542
238021_s_at	CRNDE					239253_at	---
238042_at	---					239562_at	MTHFD2L
238176_at	RAPGEF2					239763_at	LOC100507338 /// PRDM11
238341_at	---					239823_at	---
238342_at	---					239835_at	KBTBD8
238363_at	---					239897_at	BCLAF1
238408_at	---					239913_at	SLC10A4
238460_at	FAM83A					239973_at	---
238476_at	CREBRF					240013_at	---
238496_at	WHSC1L1					241680_at	---
238504_at	C6orf57					241734_at	SRFBP1
238526_at	RAB3IP					241741_at	CRLS1
238538_at	ANKRD11					241912_at	ZNF814
238549_at	CBFA2T2					241937_s_at	WDR4
238593_at	C11orf80					242140_at	ERVK3-1
238595_at	---					242245_at	---
238601_at	PHKB					242260_at	MATR3
238604_at	---					242289_at	---
238653_at	---					242300_at	---
238666_at	---					242304_at	WIBG
238668_at	---					242434_at	---
238669_at	PTGS1					242601_at	HEPACAM2
238681_at	GDPD1					242617_at	TMED8
238722_x_at	NAPEPLD					242705_x_at	LRPAP1
238741_at	FAM83A					242890_at	---
238760_at	YARS					243071_at	---
238825_at	ACRC					243529_at	MARS2
238841_at	PTPDC1					243579_at	MSI2
238860_at	C6orf130					243927_x_at	KIAA1429
238875_at	---					244514_at	---
238893_at	LOC338758					244552_at	ZNF788
238902_at	---					244872_at	RBBP4
238939_at	ADD1					33307_at	RRP7A
239002_at	ASPM					34764_at	LARS2
239014_at	CCAR1					35156_at	R3HCC1
239035_at	MTHFR					35201_at	HNRNPL
239049_at	---					36830_at	MIPEP
239081_at	---					37005_at	C1orf151-NBL1 /// NBL1
239130_at	MIR101-1 /// MIR3671					39817_s_at	C6orf108
239134_at	---					40255_at	DDX28
239175_at	---					41160_at	MBD3
239205_s_at	CR1 /// CR1L					44065_at	C12orf52
239206_at	CR1L					44654_at	G6PC3
239223_s_at	FBXL20					46167_at	HEATR8 /// HEATR8-TTC4 /// TTC4
239234_at	---					47105_at	DUS2L
239243_at	ZNF638					51200_at	C19orf60
239289_x_at	FAN1					52164_at	C11orf24
239324_at	---					53071_s_at	C17orf101
239370_at	LOC100505633					53968_at	INTS5
239448_at	---					57082_at	LDLRAP1
239492_at	SEC14L4					58696_at	EXOSC4
239557_at	---					63009_at	SHQ1
239571_at	---					AFFX-HSAC07/X00351_5_at	ACTB /// ACTB /// LOC100505829
239586_at	FAM83A					AFFX-HSAC07/X00351_M_at	ACTB /// ACTB /// LOC100505829
239629_at	CFLAR
239651_at	ANAPC5
239682_at	---					1552621_at	POLR2J2 /// POLR2J3 /// UPK3BL	1.5x DOWN 4_1_TNF vs 4_1_NEG
239723_at	---					1552622_s_at	LOC441259 /// POLR2J2 /// POLR2J3 /// UPK3BL
239794_at	---					1553575_at	ND6
239840_at	---					1554690_a_at	TACC1
239843_at	RIT1					1555058_a_at	LPGAT1
239853_at	KLC3					1556186_s_at	EMC1
239859_x_at	ATP5S					1556657_at	---
239872_at	---					1556658_a_at	---
239923_at	---					1557197_a_at	LGALS3
239956_at	---					1557270_at	---
239989_at	CNTLN					1557360_at	LRPPRC
240134_at	---					1557409_at	---
240136_at	---					1557418_at	ACSL4
240155_x_at	ZNF493					1557419_a_at	ACSL4
240176_at	---					1557996_at	---
240178_at	---					1558028_x_at	LOC647979
240262_at	---					1558515_at	FTX
240271_at	---					1558518_at	TAB3
240274_at	---					1558710_at	---
240405_at	---					1558748_at	---
240456_at	ANKRD55					1558783_at	---
240671_at	---					1558792_x_at	AP2A1
240830_at	SCARNA17					1558896_at	IBA57
240855_at	---					1559039_at	DHX36
240983_s_at	CARS					1559172_at	---
241015_at	---					1559663_at	---
241060_x_at	---					1561015_at	---
241336_at	---					1562307_at	---
241342_at	TMEM65					1564424_at	---
241364_at	TMEM57					1564690_at	---
241372_at	ZC3H6					1565811_at	---
241403_at	CLK4					1565867_a_at	ZC3H11A
241472_at	---					1566191_at	SUZ12
241620_at	SMCHD1					1566342_at	---
241692_at	---					1566901_at	TGIF1
241774_at	FLJ31306					1568964_x_at	SPN
241775_at	---					1568997_at	POLR1E
241853_at	---					1569312_at	---
241905_at	PIK3C2A					1569527_at	---
241938_at	QKI					1569540_at	---
241941_at	---					200762_at	DPYSL2
241948_at	---					200832_s_at	SCD
241954_at	FDFT1					200841_s_at	EPRS
241955_at	HECTD1					200959_at	FUS
241985_at	JMY					201072_s_at	SMARCC1
241991_at	---					201131_s_at	CDH1
242001_at	---					201163_s_at	IGFBP7
242008_at	---					201694_s_at	EGR1
242024_at	---					201701_s_at	LOC100652849 /// LOC100653110 /// PGRMC2
242049_s_at	NBAS					202416_at	DNAJC7
242055_at	PSMG4					202724_s_at	FOXO1
242110_at	---					202825_at	SLC25A4
242121_at	---					202890_at	MAP7
242134_at	---					202934_at	HK2
242153_at	LARP1B					203103_s_at	PRPF19
242197_x_at	CD36					203245_s_at	LINC00094
242239_at	---					203276_at	LMNB1
242248_at	PHKB					203420_at	FAM8A1
242273_at	---					203633_at	CPT1A
242310_at	---					203757_s_at	CEACAM6
242320_at	---					203943_at	KIF3B
242335_at	SLC25A37					203948_s_at	MPO
242343_x_at	---					203949_at	MPO
242428_at	---					204248_at	GNA11
242439_s_at	ASXL1					204573_at	CROT
242482_at	PRKAR1A					205010_at	GNL3L
242628_at	---					205033_s_at	DEFA1 /// DEFA1B /// DEFA3
242712_x_at	RGPD3 /// RGPD4 /// RGPD5 /// RGPD6 /// RGPD8					205039_s_at	IKZF1
242778_at	LPXN					205097_at	SLC26A2
242786_at	SBF2-AS1					205238_at	TRMT2B
242809_at	IL1RL1					205594_at	ZNF652
242875_at	---					205625_s_at	CALB1
242894_at	---					205626_s_at	CALB1
242911_at	MED13L					205917_at	ZNF264
242956_at	---					205953_at	LRIG2
242993_at	---					206169_x_at	ZC3H7B
243233_at	---					206188_at	ZNF623
243271_at	---					206295_at	IL18
243293_at	---					206306_at	RYR3
243299_at	---					206478_at	KIAA0125
243332_at	---					206551_x_at	KLHL24
243368_at	---					206676_at	CEACAM8
243381_at	---					206693_at	IL7
243404_at	---					206752_s_at	DFFB
243463_s_at	RIT1					206871_at	ELANE
243465_at	---					207130_at	ZMYND8
243496_at	RAB18					207269_at	DEFA4
243528_at	---					207365_x_at	USP34
243543_at	---					207598_x_at	XRCC2
243546_at	---					207730_x_at	---
243648_at	ZBED6					208137_x_at	ZNF611
243736_at	---					208246_x_at	---
243767_at	---					208442_s_at	ATM
243768_at	---					208694_at	PRKDC
243827_at	---					208962_s_at	FADS1 /// MIR1908
243829_at	BRAF					209477_at	EMD
243856_at	LANCL3					209539_at	ARHGEF6
243868_at	RFX3					209703_x_at	METTL7A
243918_at	---					209829_at	FAM65B
243928_s_at	ABCC4					210045_at	IDH2
243976_at	---					210130_s_at	TM7SF2
243992_at	---					210140_at	CST7
243995_at	PTAR1					210598_at	---
244053_at	---					210701_at	CFDP1
244075_at	---					210858_x_at	ATM
244110_at	MLL					210878_s_at	KDM3B
244205_at	ALAS2					211026_s_at	MGLL
244239_at	---					211310_at	EZH1
244292_at	---					211379_x_at	B3GALNT1
244313_at	CR1					211387_x_at	RNGTT
244333_at	---					211452_x_at	LRRFIP1
244354_at	STRN					211657_at	CEACAM6
244383_at	---					211715_s_at	BDH1
244403_at	CRB1					211767_at	GINS4
244697_at	---					212002_at	C1orf144
244803_at	---					212594_at	MIR4680 /// PDCD4
244804_at	SQSTM1					212686_at	PPM1H
244811_at	PHIP					212812_at	SERINC5
244845_at	---					212981_s_at	FAM115A /// LOC100294033
244846_at	---					213718_at	RBM4
244871_s_at	USP32					213922_at	TTBK2
266_s_at	CD24					214023_x_at	TUBB2B
32502_at	GDPD5					214575_s_at	AZU1
32541_at	PPP3CC					214594_x_at	ATP8B1
33494_at	ETFDH					214656_x_at	MYO1C
35436_at	GOLGA2					214663_at	DSTYK
35974_at	LRMP					214670_at	ZKSCAN1
36711_at	MAFF					214715_x_at	ZNF160
37028_at	PPP1R15A					214795_at	ZMYND8
37117_at	ARHGAP8 /// PRR5-ARHGAP8					214902_x_at	---
37170_at	BMP2K					214918_at	HNRNPM
37986_at	EPOR					215012_at	ZNF451
38892_at	KIAA0240					215083_at	---
39313_at	WNK1					215123_at	61E3.4 /// LOC100132247 /// LOC100652992 /// LOC613037 /// LOC728888 /// NPIPL3
40446_at	PHF1					215179_x_at	PGF
46256_at	SPSB3					215203_at	GOLGA4
48031_r_at	C5orf4					215210_s_at	DLST
55081_at	MICALL1					215252_at	---
64883_at	MOSPD2					215359_x_at	ZNF44
81737_at	LOC100505915					215599_at	GUSBP3 /// GUSBP9
AFFX-DapX-3_at	---					215645_at	FLCN
AFFX-DapX-5_at	---					215978_x_at	ZNF721
AFFX-DapX-M_at	---					216109_at	MED13L
AFFX-HUMRGE/M10098_3_at	---					216175_at	---
AFFX-HUMRGE/M10098_5_at	LINC00273 /// LINC00273					217602_at	LOC100288602 /// PPIA
AFFX-HUMRGE/M10098_M_at	---					217653_x_at	---
AFFX-LysX-3_at	---					217704_x_at	SUZ12P
AFFX-LysX-M_at	---					217771_at	GOLM1
AFFX-M27830_5_at	---					218221_at	ARNT
AFFX-PheX-M_at	---					218564_at	RFWD3
AFFX-r2-Bs-dap-3_at	---					219151_s_at	RABL2A /// RABL2B
AFFX-r2-Bs-dap-5_at	---					219558_at	ATP13A3
AFFX-r2-Bs-dap-M_at	---					219837_s_at	CYTL1
AFFX-r2-Bs-lys-3_at	---					220085_at	HELLS
AFFX-r2-Bs-lys-M_at	---					220113_x_at	POLR1B
AFFX-r2-Bs-phe-3_at	---					220352_x_at	FLJ42627
AFFX-r2-Bs-phe-5_at	---					221011_s_at	LBH
AFFX-r2-Bs-phe-M_at	---					221276_s_at	SYNC
AFFX-r2-Bs-thr-3_s_at	---					221477_s_at	LOC100129518 /// SOD2
AFFX-r2-Bs-thr-M_s_at	---					221499_s_at	STX16
AFFX-ThrX-3_at	---					221540_x_at	GTF2H2 /// GTF2H2B /// GTF2H2C /// GTF2H2D
AFFX-ThrX-M_at	---					221986_s_at	KLHL24
						222104_x_at	GTF2H3
						222319_at	---
1552417_a_at	NEDD1	1.5x UP 4_1_TNF vs 4_1_NEG				222412_s_at	SSR3
1552583_s_at	ABCC13					222906_at	FLVCR1
1552612_at	CDC42SE2					222939_s_at	SLC16A10
1552701_a_at	CARD16					223099_s_at	LONP2
1553750_a_at	FAM76B					223619_x_at	PECR
1553810_a_at	KIAA1524					223839_s_at	SCD
1555446_s_at	TRAPPC10					224391_s_at	SIAE
1556203_a_at	SRGAP2					224605_at	C4orf3
1556589_at	---					224669_at	SYS1
1556590_s_at	---					224766_at	LOC100506548 /// RPL37
1557352_at	SQLE					224851_at	CDK6
1557458_s_at	SHB					224872_at	DIP2B
1559064_at	NUP153					224962_at	C9orf69
1559117_at	---					225181_at	ARID1B
1565483_at	EGFR					225337_at	ABHD2
1568680_s_at	YTHDC2					225414_at	RNF149
200082_s_at	RPS7					225742_at	MDM4
200598_s_at	HSP90B1 /// MIR3652					226021_at	RDH10
200663_at	CD63					226025_at	ANKRD28
200887_s_at	STAT1					226062_x_at	FAM63A
200904_at	HLA-E					226365_at	---
200905_x_at	HLA-E					226374_at	CXADR
200951_s_at	CCND2					226431_at	FAM117B
200953_s_at	CCND2					226762_at	PURB
201005_at	CD9 /// LOC100652804 /// LOC100653288					226806_s_at	NFIA
201008_s_at	TXNIP					227037_at	PLD6
201413_at	HSD17B4					227404_s_at	LOC100653132
201494_at	PRCP					227509_x_at	---
201502_s_at	NFKBIA					227891_s_at	TAF15
201601_x_at	IFITM1 /// IFITM2					227919_at	UCA1
201631_s_at	IER3					228097_at	MYLIP
201723_s_at	GALNT1					228697_at	HINT3
201732_s_at	CLCN3					229513_at	STRBP
201810_s_at	SH3BP5					229766_at	ZNF445
202073_at	OPTN					230490_x_at	RSU1
202074_s_at	OPTN					230528_s_at	LOC100287195 /// LOC100289034 /// LOC100653047 /// LOC100653267 /// MGC2752
202307_s_at	TAP1					231109_at	---
202411_at	IFI27					231616_at	---
202428_x_at	DBI					231829_at	MAVS
202430_s_at	PLSCR1					231840_x_at	LYRM7
202446_s_at	PLSCR1					231848_x_at	ZNF207
[truncated: 862 more rows]

## Sheet: Key-Tables B,D,F,H,I,J and K 
Abbreviation	Description
NGR	Number of annotated genes in the reference list
TNGR	Total number of annotated genes in the reference list
NGR	Number of genes in the input list
TNGR	Total number of genes in the input list
Hyp	Hypergeometric p value
Hyp*	Corrected hypergeometric p value

## Sheet: Table A
Genes upregulated by tumor necrosis factor alpha (TNF) but not hemozoin (Hz)
		Fold Change
PID	NAME	Hz		TNF
209735_at	ABCG2	1.23061		2.7618
204639_at	ADA	0.68		1.5
205180_s_at	ADAM8	1.24899		1.57553
226694_at	AKAP2 /// PALM2-AKAP2	0.810573		1.63859
231963_at	ANKRD33B	1.15632		2.84828
209870_s_at	APBA2	0.872695		1.82974
215148_s_at	APBA3	1.40629		1.52348
204205_at	APOBEC3G	0.89		1.63
204416_x_at	APOC1	1.25		3.12
203382_s_at	APOE	1.31		3.58
226383_at	ARL14EP	0.734716		1.50491
202874_s_at	ATP6V1C1	1.26		1.51
216231_s_at	B2M	0.991704		1.92042
224227_s_at	BDP1	1.39725		1.60106
210538_s_at	BIRC3	0.973636		5.78331
228826_at	BZRAP1-AS1	1.10773		1.79584
229520_s_at	C14orf118	1.19361		1.73475
219785_s_at	C16orf95	0.97507		1.68529
224574_at	C17orf49 /// RNASEK-C17ORF49	0.965284		1.79628
1552701_a_at	CARD16	0.55		1.57
209310_s_at	CASP4	1.20577		1.55788
225331_at	CCDC50	1.15225		1.51564
200953_s_at	CCND2	1.19		2.17
200951_s_at	CCND2	1.01		2.45
211574_s_at	CD46	1.32222		1.51075
200663_at	CD63	0.75		1.67
206508_at	CD70	0.99		1.54
209619_at	CD74	0.907388		1.94042
204440_at	CD83	0.69		3.01
208727_s_at	CDC42	1.05291		1.54889
1552612_at	CDC42SE2	0.96		1.52
206446_s_at	CELA2A /// CELA2B	0.71		4.53
206447_at	CELA2A /// CELA2B	0.94		4.36
219294_at	CENPQ	1.40037		1.58908
209395_at	CHI3L1	1.26		3.64
224733_at	CMTM3	0.993927		1.51464
203880_at	COX17	0.92		1.51
205624_at	CPA3	1.0282		4.36614
228728_at	CPED1	1.18594		1.88779
204533_at	CXCL10	1		5.74
202428_x_at	DBI	0.66		1.53
204909_at	DDX6	0.74		1.82
212107_s_at	DHX9	0.831551		2.33399
209095_at	DLD	0.935012		1.7069
1565483_at	EGFR	0.84		2.03
213294_at	EIF2AK2	0.700957		1.58143
207077_at	ELA2B	0.716547		5.34661
226789_at	EMB	0.934375		2.10132
227609_at	EPSTI1	1.10205		3.93863
227462_at	ERAP2	1.20971		1.56044
227654_at	FAM65C	1.1849		1.54154
213746_s_at	FLNA	1.04295		1.62793
205022_s_at	FOXN3	1.48		1.59
201723_s_at	GALNT1	0.96		1.71
216860_s_at	GDF11	1.10492		2.51616
209576_at	GNAI1	1.17263		1.61373
219863_at	HERC5	0.918425		2.19221
219352_at	HERC6	1.265		1.96286
214534_at	HIST1H1B	0.950206		2.19074
213932_x_at	HLA-A	1.44685		1.69512
208812_x_at	HLA-C	1.34		1.98
217478_s_at	HLA-DMA	0.797412		1.56411
211990_at	HLA-DPA1	1.34901		2.40006
209312_x_at	HLA-DRB1 /// HLA-DRB4 /// HLA-DRB5 /// LOC100507709 /// LOC100507714	0.906847		1.78274
204670_x_at	HLA-DRB1 /// HLA-DRB4 /// LOC100507709 /// LOC100507714	1.03		1.69
200905_x_at	HLA-E	1.36		1.66
221875_x_at	HLA-F	1.23434		1.6462
211529_x_at	HLA-G	1.3309		1.5248
201413_at	HSD17B4	1.06		1.56
200598_s_at	HSP90B1 /// MIR3652	0.93		1.64
201631_s_at	IER3	1.07		2.41
208966_x_at	IFI16	1.173		2.0984
202411_at	IFI27	1.24		8.69
209417_s_at	IFI35	0.850083		1.69686
214453_s_at	IFI44	1.25152		4.23538
204439_at	IFI44L	1.14		19.48
204415_at	IFI6	0.95		6.19
203153_at	IFIT1	0.92		15.23
226757_at	IFIT2	1.25376		2.39081
204747_at	IFIT3	0.9		2.49
203595_s_at	IFIT5	1.14		3.07
214022_s_at	IFITM1	0.893702		2.32815
201601_x_at	IFITM1 /// IFITM2	0.95		2.29
205067_at	IL1B	1.34		1.82
204116_at	IL2RG	0.89		1.7
202859_x_at	IL8	1.16		2.41
202531_at	IRF1	1.44		1.93
205483_s_at	ISG15	1.05408		4.10279
206494_s_at	ITGA2B	1.10757		2.2336
1553810_a_at	KIAA1524	1.08		1.89
203333_at	KIFAP3	0.9		1.67
218486_at	KLF11	0.936498		2.05267
226001_at	KLHL5	1.15556		4.0293
217388_s_at	KYNU	0.503752		1.89852
226354_at	LACTB	1.21124		2.01169
230813_at	LEPREL1	1.00757		1.62276
232504_at	LOC285628 /// MIR146A	1.17456		7.19086
226038_at	LONRF1	1.18634		2.00868
211340_s_at	MCAM	0.877474		3.50256
220603_s_at	MCTP2	1.18872		1.63174
226329_s_at	MITD1	1.14112		1.53892
214084_x_at	NCF1C	1.09584		1.94737
209303_at	NDUFS4	1.09593		1.51917
228442_at	NFATC2	0.814943		1.63161
204702_s_at	NFE2L3	1.13		2.91
209239_at	NFKB1	0.568395		1.61518
201502_s_at	NFKBIA	1.3		4.36
214448_x_at	NFKBIB	1.03672		1.65516
203927_at	NFKBIE	1.06		1.94
223218_s_at	NFKBIZ	0.975225		1.57804
203045_at	NINJ1	1.05		1.8
218557_at	NIT2	0.545224		1.59012
226474_at	NLRC5	1.36879		1.88936
1559064_at	NUP153	0.96		1.99
209629_s_at	NXT2	0.791634		1.55719
220911_s_at	NYNRIN	1.1886		2.50179
218400_at	OAS3	1.05983		3.12767
212720_at	PAPOLA	0.831371		1.59554
218543_s_at	PARP12	1.1441		1.99034
223220_s_at	PARP9	0.818207		2.13131
202430_s_at	PLSCR1	0.74		1.57
202446_s_at	PLSCR1	0.88		1.62
203735_x_at	PPFIBP1	1.36		1.88
218208_at	PQLC1	1.32563		1.5023
201494_at	PRCP	0.95		1.71
218236_s_at	PRKD3	0.669975		1.57617
228396_at	PRKG1	1.07314		1.93089
202659_at	PSMB10	0.97		1.82
204279_at	PSMB9	1.27		3.24
219412_at	RAB38	0.96752		2.26669
219210_s_at	RAB8B	1.15152		1.52126
200082_s_at	RPS7	1.24		1.52
204803_s_at	RRAD	1.02		1.98
213797_at	RSAD2	1.145		2.22498
219691_at	SAMD9	0.942495		1.85528
1557458_s_at	SHB	1.37		2.36
227506_at	SLC16A9	1.10846		3.72552
205398_s_at	SMAD3	1.27899		1.56411
244669_at	SNORD50A /// SNORD50B	0.840776		1.78175
218404_at	SNX10	0.751768		2.2721
217995_at	SQRDL	1.10364		1.56271
1556203_a_at	SRGAP2	1.06		1.72
211439_at	SRSF7	0.774227		1.65479
223724_s_at	STAG3L1 /// STAG3L2 /// STAG3L3	1.33395		1.54699
220059_at	STAP1	1.46579		2.63549
200887_s_at	STAT1	1.15		2.02
AFFX-HUMISGF3A/M97935_3_at	STAT1 /// STAT1	1.05518		1.95953
214512_s_at	SUB1	0.698566		1.5233
207616_s_at	TANK	1.25649		1.96515
202307_s_at	TAP1	1.21		1.9
208829_at	TAPBP	0.759266		1.6513
213361_at	TDRD7	1.00543		2.29922
222920_s_at	TESPA1	1.21086		1.55893
226117_at	TIFA	0.751113		1.67132
229693_at	TMEM220	1.26243		1.59763
214051_at	TMSB15A /// TMSB15B	0.902576		1.60215
223501_at	TNFSF13B	0.94256		1.78856
221571_at	TRAF3	0.607985		1.73396
1555446_s_at	TRAPPC10	0.97		1.54
213293_s_at	TRIM22	1.46159		2.45079
202504_at	TRIM29	0.62		1.87
220310_at	TUBAL3	0.704106		14.7091
201008_s_at	TXNIP	0.93		1.5
221765_at	UGCG	1.16963		1.55075
219211_at	USP18	0.914504		1.87207
223701_s_at	USP47	1.36263		1.66592
218055_s_at	WDR41	1.22449		1.55843
1568680_s_at	YTHDC2	0.75		1.6
218005_at	ZNF22	1.13974		1.51621

## Sheet: Table B
GeneCodis Modular Enrichment Analysis of genes uniquely upregulated by tumor necrosis factor alpha
17 genes (10.2%) lack annotations: HSP90B1 /// MIR3652, IFITM1 /// IFITM2, HLA-DRB1 /// HLA-DRB4 /// LOC100507709 /// LOC100507714, CELA2A /// CELA2B, HLA-DRB1 /// HLA-DRB4 /// HLA-DRB5 /// LOC100507709 /// LOC100507714, TMSB15A /// TMSB15B, NCF1C, TESPA1, STAG3L1 /// STAG3L2 /// STAG3L3, C17orf49 /// RNASEK-C17ORF49, ARL14EP, AKAP2 /// PALM2-AKAP2, CPED1, BZRAP1-AS1, LOC285628 /// MIR146A, SNORD…
Genes	Gene names	NGR	TNGR	NG	TNG	Hyp	Hyp*	Annotations
21 genes	HLA-G, IFIT2, USP18, OAS3, IFIT3, HLA-A, HLA-F, HLA-E,1FI35, ISG15, IRF1, B2M, HLA-C, IFI27, IF16, STAT1, CD74, IFIT1, IL1B, HLA-DMA, IFITM1	181	34208	21	150	5.9407e-24	1.60399e-21	GO:0019221: cytokine-mediated signaling pathway (BP)
16 genes	HLA-G, IFIT2, USP18, OAS3, IFIT3, HLA-A, HLA-F, HLA-E,1FI35, ISG15, IRF1,	75	34208	16	150	5.62498e-23	7.59372e-21	GO:0019221: cytokine-mediated signaling pathway (BP)
	HLA-C, IFI27, IF16, IFIT1, IFITM1							GO:0060337: type I interferon-mediated signaling pathway (BP)
12 genes	HLA-G, OAS3, HLA-A, HLA-F, HLA-E, 1FI35,	58	34208	12	150	2.42065e-17	2.17858e-15	GO:0006955: immune response (BP)
	B2M, HLA-C, IF16, CD74, IL1B, HLA-DMA							GO:0019221: cytokine-mediated signaling pathway (BP)
19 genes	HLA-DPA1, HLA-G, OAS3, CXCL10, IFI44L, HLA-A,CD70, HLA-F, HLA-E, 1FI35, B2M, HLA-C, IFI27, IF16, CD74, TRIM22, IL1B, SMAD3, HLA-DMA	382	34208	19	150	7.6269e-15	5.14816e-13	GO:0006955: immune response (BP)
8 genes	HLA-G, OAS3,	21	34208	8	150	2.19422e-14	1.18488e-12	GO:0006955: immune response (BP)
	HLA-A, HLA-F, HLA-E,							GO:0019221: cytokine-mediated signaling pathway (BP)
	1FI35, HLA-C, IFI6							GO:0060337: type I interferon-mediated signaling pathway (BP)
7 genes	HLA-G, HLA-A, HLA-F, HLA-E,	14	34208	7	150	9.05146e-14	4.07316e-12	GO:0006955: immune response (BP)
	HLA-C, CD74, HLA-DMA							GO:0019221: cytokine-mediated signaling pathway (BP)
								GO:0019882: antigen processing and presentation (BP)
12 genes	EIF2AK2, APOBEC3G, IFIT2, IFI44L, IFI44, IFI35, ISG15, IFI16, TRIM22, IFIT1, HERC5, IFITM1	144	34208	12	150	2.04015e-12	7.86916e-11	GO:0009615: response to virus (BP)
7 genes	HLA-G, HLA-A, HLA-F, HLA-E,	22	34208	7	150	4.36795e-12	1.47418e-10	GO:0050776: regulation of immune response (BP)
	B2M, HLA-C, IFITM1							GO:0019221: cytokine-mediated signaling pathway (BP)
6 genes		12	34208	6	150	5.81104e-12	1.74331e-10	GO:0006955: immune response (BP)
	HLA-G, HLA-A, HLA-F, HLA-E,							GO:0002474: antigen processing and presentation of peptide antigen via MHC class I (BP)
	B2M, HLA-C,							GO:0050776: regulation of immune response (BP)
								GO:0019221: cytokine-mediated signaling pathway (BP)
								GO:0060333: interferon-gamma-mediated signaling pathway (BP)
8 genes		40	34208	8	150	7.73024e-12	2.08716e-10	GO:0006955: immune response (BP)
	HLA-G, OAS3, HLA-A, HLA-F, HLA-E,							GO:0019221: cytokine-mediated signaling pathway (BP)
	B2M, HLA-C, HLA-DMA							GO:0060333: interferon-gamma-mediated signaling pathway (BP)
6 genes		13	34208	6	150	1.0753e-11	2.63937e-10	GO:0006955: immune response (BP)
	HLA-G, HLA-A, HLA-F, HLA-E,							GO:0019221: cytokine-mediated signaling pathway (BP)
	HLA-C, HLA-DMA							GO:0019882: antigen processing and presentation (BP)
								GO:0060333: interferon-gamma-mediated signaling pathway (BP)
6 genes	NFKB1, CXCL10, IL8, TANK, TRAF3, NFKBIB	16	34208	6	150	4.96396e-11	1.11689e-09	GO:0007165: signal transduction (BP)
								(KEGG) 04622: RIG-I-like receptor signaling pathway
6 genes		17	34208	6	150	7.6439e-11	1.47418e-09	GO:0050776: regulation of immune response (BP)
	HLA-G, HLA-A, HLA-F, HLA-E,							GO:0019221: cytokine-mediated signaling pathway (BP)
	HLA-C, IFITM1							GO:0060337: type I interferon-mediated signaling pathway (BP)
6 genes		17	34208	6	150	7.6439e-11	1.47418e-09	GO:0006955: immune response (BP)
	HLA-G, OAS3, HLA-A, HLA-F, HLA-E, HLA-C							GO:0019221: cytokine-mediated signaling pathway (BP)
								GO:0060337: type I interferon-mediated signaling pathway (BP)
								GO:0060333: interferon-gamma-mediated signaling pathway (BP)
9 genes	HLA-G, OAS3, HLA-A,	82	34208	9	150	1.04956e-10	1.88921e-09	GO:0019221: cytokine-mediated signaling pathway (BP)
	HLA-F, HLA-E, IRF1, B2M, HLA-C, HLA-DMA							GO:0060333: interferon-gamma-mediated signaling pathway (BP)
5 genes	NFKB1, CXCL10, IL8, NFKBIB	9	34208	5	150	1.88331e-10	3.17808e-09	(KEGG) 04062: Chemokine signaling pathway
								(KEGG) 04622: RIG-I-like receptor signaling pathway
7 genes	HLA-G, OAS3, HLA-A,	38	34208	7	150	3.04831e-10	4.84144e-09	GO:0019221: cytokine-mediated signaling pathway (BP)
	HLA-F, HLA-E, IRF1,							GO:0060337: type I interferon-mediated signaling pathway (BP)
	HLA-C							GO:0060333: interferon-gamma-mediated signaling pathway (BP)
9 genes	HLA-G, HLA-A, HLA-F, HLA-E, PSMB10, ERAP2, B2M, PSMB9, HLA-C	94	34208	9	150	3.64349e-10	4.9187e-09	GO:0002474: antigen processing and presentation of peptide antigen via MHC class I (BP)
10 genes	NFKBIA, NFKB1, EIF2AK2, OAS3, CD46, STAT1, CCND2, IL1B, NFKBIB, IL2RG	130	34208	10	150	3.29881e-10	4.94821e-09	(KEGG) 05162: Measles
4 genes		4	34208	4	150	3.55158e-10	5.04699e-09	GO:0007165: signal transduction (BP)
								(KEGG) 04062: Chemokine signaling pathway
								(KEGG) 04622: RIG-I-like receptor signaling pathway
10 genes		133	34208	10	150	4.13189e-10	5.31243e-09	(KEGG) 05160: Hepatitis C
5 genes		11	34208	5	150	6.85677e-10	8.41513e-09	GO:0006955: immune response (BP)
								GO:0002474: antigen processing and presentation of peptide antigen via MHC class I (BP)
								GO:0050776: regulation of immune response (BP)
								GO:0019221: cytokine-mediated signaling pathway (BP)
								GO:0060337: type I interferon-mediated signaling pathway (BP)
								GO:0019882: antigen processing and presentation (BP)
								GO:0060333: interferon-gamma-mediated signaling pathway (BP)
8 genes		70	34208	8	150	8.49376e-10	9.97094e-09	(KEGG) 04622: RIG-I-like receptor signaling pathway
9 genes		110	34208	9	150	1.49877e-09	1.68611e-08	GO:0050776: regulation of immune response (BP)
4 genes		5	34208	4	150	1.76973e-09	1.83779e-08	GO:0051092: positive regulation of NF-kappaB transcription factor activity (BP)
								(KEGG) 05140: Leishmaniasis
								(KEGG) 05162: Measles
								(KEGG) 04623: Cytosolic DNA-sensing pathway
								(KEGG) 04621: NOD-like receptor signaling pathway
4 genes		5	34208	4	150	1.76973e-09	1.83779e-08	GO:0006955: immune response (BP)
								GO:0019221: cytokine-mediated signaling pathway (BP)
								(KEGG) 04612: Antigen processing and presentation
								GO:0019882: antigen processing and presentation (BP)
5 genes		13	34208	5	150	1.89664e-09	1.89664e-08	GO:0006955: immune response (BP)
								GO:0019221: cytokine-mediated signaling pathway (BP)
								(KEGG) 04612: Antigen processing and presentation
7 genes		51	34208	7	150	2.66648e-09	2.57125e-08	GO:0006955: immune response (BP)
								GO:0050776: regulation of immune response (BP)
4 genes		6	34208	4	150	5.29106e-09	4.92616e-08	(KEGG) 04062: Chemokine signaling pathway
								(KEGG) 05140: Leishmaniasis
								(KEGG) 05145: Toxoplasmosis
								(KEGG) 05162: Measles
5 genes		18	34208	5	150	1.24053e-08	1.08046e-07	(KEGG) 05200: Pathways in cancer
								(KEGG) 05120: Epithelial cell signaling in Helicobacter pylori infection
4 genes		7	34208	4	150	1.23036e-08	1.10733e-07	(KEGG) 04210: Apoptosis
								GO:0006916: anti-apoptosis (BP)
								(KEGG) 04621: NOD-like receptor signaling pathway
12 genes		309	34208	12	150	1.35462e-08	1.14296e-07	GO:0045087: innate immune response (BP)
4 genes		8	34208	4	150	2.45233e-08	1.74244e-07	(KEGG) 04062: Chemokine signaling pathway
								(KEGG) 04622: RIG-I-like receptor signaling pathway
								(KEGG) 04620: Toll-like receptor signaling pathway
4 genes		8	34208	4	150	2.45233e-08	1.74244e-07	(KEGG) 04062: Chemokine signaling pathway
								(KEGG) 04622: RIG-I-like receptor signaling pathway
								(KEGG) 04623: Cytosolic DNA-sensing pathway
4 genes		8	34208	4	150	2.45233e-08	1.74244e-07	(KEGG) 05140: Leishmaniasis
								(KEGG) 05162: Measles
								(KEGG) 04380: Osteoclast differentiation
								(KEGG) 04620: Toll-like receptor signaling pathway
4 genes		8	34208	4	150	2.45233e-08	1.74244e-07	(KEGG) 04062: Chemokine signaling pathway
								(KEGG) 04722: Neurotrophin signaling pathway
								(KEGG) 05131: Shigellosis
								(KEGG) 04660: T cell receptor signaling pathway
4 genes		8	34208	4	150	2.45233e-08	1.74244e-07	(KEGG) 04062: Chemokine signaling pathway
								(KEGG) 05131: Shigellosis
								(KEGG) 04622: RIG-I-like receptor signaling pathway
								(KEGG) 04621: NOD-like receptor signaling pathway
5 genes		20	34208	5	150	2.22894e-08	1.82368e-07	(KEGG) 04062: Chemokine signaling pathway
								(KEGG) 05131: Shigellosis
4 genes		9	34208	4	150	4.39913e-08	2.96941e-07	(KEGG) 04722: Neurotrophin signaling pathway
								(KEGG) 04662: B cell receptor signaling pathway
								(KEGG) 04660: T cell receptor signaling pathway
								(KEGG) 04920: Adipocytokine signaling pathway
4 genes		9	34208	4	150	4.39913e-08	2.96941e-07	(KEGG) 04062: Chemokine signaling pathway
								(KEGG) 05200: Pathways in cancer
								(KEGG) 05131: Shigellosis
								(KEGG) 05120: Epithelial cell signaling in Helicobacter pylori infection
5 genes		23	34208	5	150	4.78654e-08	3.15211e-07	(KEGG) 05140: Leishmaniasis
								(KEGG) 05162: Measles
3 genes		3	34208	3	150	8.26408e-08	4.3751e-07	GO:0007165: signal transduction (BP)
								GO:0051092: positive regulation of NF-kappaB transcription factor activity (BP)
								(KEGG) 05140: Leishmaniasis
								(KEGG) 05162: Measles
								(KEGG) 04623: Cytosolic DNA-sensing pathway
								(KEGG) 04621: NOD-like receptor signaling pathway
3 genes		3	34208	3	150	8.26408e-08	4.3751e-07	GO:0006954: inflammatory response (BP)
								GO:0007165: signal transduction (BP)
								(KEGG) 05142: Chagas disease (American trypanosomiasis)
								(KEGG) 05146: Amoebiasis
								(KEGG) 04620: Toll-like receptor signaling pathway
								(KEGG) 04621: NOD-like receptor signaling pathway
3 genes		3	34208	3	150	8.26408e-08	4.3751e-07	GO:0006915: apoptotic process (BP)
								GO:0045944: positive regulation of transcription from RNA polymerase II promoter (BP)
								GO:0051092: positive regulation of NF-kappaB transcription factor activity (BP)
								(KEGG) 04210: Apoptosis
								GO:0006916: anti-apoptosis (BP)
								(KEGG) 05140: Leishmaniasis
								(KEGG) 05162: Measles
								(KEGG) 04380: Osteoclast differentiation
								(KEGG) 05142: Chagas disease (American trypanosomiasis)
								(KEGG) 04623: Cytosolic DNA-sensing pathway
								(KEGG) 04620: Toll-like receptor signaling pathway
								(KEGG) 04621: NOD-like receptor signaling pathway
3 genes		3	34208	3	150	8.26408e-08	4.3751e-07	GO:0007165: signal transduction (BP)
								(KEGG) 04062: Chemokine signaling pathway
								(KEGG) 04622: RIG-I-like receptor signaling pathway
								(KEGG) 04623: Cytosolic DNA-sensing pathway
3 genes		3	34208	3	150	8.26408e-08	4.3751e-07	GO:0006954: inflammatory response (BP)
								GO:0007165: signal transduction (BP)
								(KEGG) 04062: Chemokine signaling pathway
								(KEGG) 04622: RIG-I-like receptor signaling pathway
								(KEGG) 04620: Toll-like receptor signaling pathway
3 genes		3	34208	3	150	8.26408e-08	4.3751e-07	GO:0032496: response to lipopolysaccharide (BP)
								(KEGG) 05140: Leishmaniasis
								(KEGG) 05162: Measles
								(KEGG) 04380: Osteoclast differentiation
								GO:0031663: lipopolysaccharide-mediated signaling pathway (BP)
								(KEGG) 04620: Toll-like receptor signaling pathway
3 genes		3	34208	3	150	8.26408e-08	4.3751e-07	GO:0007165: signal transduction (BP)
								(KEGG) 04062: Chemokine signaling pathway
								(KEGG) 05131: Shigellosis
								(KEGG) 04622: RIG-I-like receptor signaling pathway
								(KEGG) 04621: NOD-like receptor signaling pathway
3 genes		3	34208	3	150	8.26408e-08	4.3751e-07	(KEGG) 05160: Hepatitis C
								GO:0071347: cellular response to interleukin-1 (BP)
4 genes		10	34208	4	150	7.30686e-08	4.69726e-07	GO:0007165: signal transduction (BP)
								(KEGG) 04623: Cytosolic DNA-sensing pathway
5 genes		26	34208	5	150	9.25848e-08	4.80729e-07	(KEGG) 05200: Pathways in cancer
								(KEGG) 05160: Hepatitis C
								(KEGG) 04620: Toll-like receptor signaling pathway
6 genes		49	34208	6	150	7.69457e-08	4.83147e-07	(KEGG) 05200: Pathways in cancer
								(KEGG) 05160: Hepatitis C
4 genes		11	34208	4	150	1.1443e-07	5.51717e-07	(KEGG) 05200: Pathways in cancer
								(KEGG) 05160: Hepatitis C
								(KEGG) 05120: Epithelial cell signaling in Helicobacter pylori infection
4 genes		11	34208	4	150	1.1443e-07	5.51717e-07	GO:0007165: signal transduction (BP)
								(KEGG) 04622: RIG-I-like receptor signaling pathway
								(KEGG) 04620: Toll-like receptor signaling pathway
6 genes		52	34208	6	150	1.10817e-07	5.64538e-07	GO:0045087: innate immune response (BP)
								(KEGG) 04622: RIG-I-like receptor signaling pathway
5 genes		27	34208	5	150	1.13226e-07	5.6613e-07	(KEGG) 04062: Chemokine signaling pathway
								(KEGG) 05145: Toxoplasmosis
4 genes		12	34208	4	150	1.7106e-07	7.57149e-07	GO:0006955: immune response (BP)
								GO:0019221: cytokine-mediated signaling pathway (BP)
								(KEGG) 04940: Type I diabetes mellitus
								(KEGG) 05332: Graft-versus-host disease
4 genes		12	34208	4	150	1.7106e-07	7.57149e-07	(KEGG) 05200: Pathways in cancer
								(KEGG) 05160: Hepatitis C
								(KEGG) 04622: RIG-I-like receptor signaling pathway
								(KEGG) 04620: Toll-like receptor signaling pathway
4 genes		12	34208	4	150	1.7106e-07	7.57149e-07	GO:0007165: signal transduction (BP)
								GO:0045087: innate immune response (BP)
								(KEGG) 04622: RIG-I-like receptor signaling pathway
4 genes		12	34208	4	150	1.7106e-07	7.57149e-07	GO:0006955: immune response (BP)
								GO:0019221: cytokine-mediated signaling pathway (BP)
								(KEGG) 04612: Antigen processing and presentation
								GO:0060333: interferon-gamma-mediated signaling pathway (BP)
6 genes		56	34208	6	150	1.74203e-07	7.58625e-07	(KEGG) 04612: Antigen processing and presentation
5 genes		29	34208	5	150	1.65384e-07	7.834e-07	(KEGG) 04062: Chemokine signaling pathway
								(KEGG) 04620: Toll-like receptor signaling pathway
6 genes		57	34208	6	150	1.93996e-07	8.31413e-07	(KEGG) 04621: NOD-like receptor signaling pathway
5 genes		30	34208	5	150	1.97761e-07	8.34306e-07	GO:0009615: response to virus (BP)
								GO:0019221: cytokine-mediated signaling pathway (BP)
								GO:0060337: type I interferon-mediated signaling pathway (BP)
11 genes		328	34208	11	150	2.42774e-07	1.00845e-06	GO:0044419: interspecies interaction between organisms (BP)
7 genes		101	34208	7	150	3.29942e-07	1.22033e-06	(KEGG) 04620: Toll-like receptor signaling pathway
3 genes		4	34208	3	150	3.29498e-07	1.23562e-06	GO:0006955: immune response (BP)
								(KEGG) 04144: Endocytosis
								GO:0050776: regulation of immune response (BP)
3 genes		4	34208	3	150	3.29498e-07	1.23562e-06	GO:0006954: inflammatory response (BP)
								GO:0007165: signal transduction (BP)
								(KEGG) 04623: Cytosolic DNA-sensing pathway
								(KEGG) 04620: Toll-like receptor signaling pathway
3 genes		4	34208	3	150	3.29498e-07	1.23562e-06	GO:0006955: immune response (BP)
								(KEGG) 04145: Phagosome
								(KEGG) 04514: Cell adhesion molecules (CAMs)
								GO:0019221: cytokine-mediated signaling pathway (BP)
								(KEGG) 04612: Antigen processing and presentation
								GO:0019882: antigen processing and presentation (BP)
								GO:0060333: interferon-gamma-mediated signaling pathway (BP)
								(KEGG) 05320: Autoimmune thyroid disease
								(KEGG) 05330: Allograft rejection
								(KEGG) 05416: Viral myocarditis
								(KEGG) 04940: Type I diabetes mellitus
								(KEGG) 05332: Graft-versus-host disease
3 genes		4	34208	3	150	3.29498e-07	1.23562e-06	(KEGG) 04062: Chemokine signaling pathway
								GO:0045087: innate immune response (BP)
								GO:0051092: positive regulation of NF-kappaB transcription factor activity (BP)
								(KEGG) 04722: Neurotrophin signaling pathway
								GO:0034138: toll-like receptor 3 signaling pathway (BP)
								GO:0034142: toll-like receptor 4 signaling pathway (BP)
								GO:0002755: MyD88-dependent toll-like receptor signaling pathway (BP)
								GO:0002756: MyD88-independent toll-like receptor signaling pathway (BP)
								GO:0034130: toll-like receptor 1 signaling pathway (BP)
								GO:0008063: Toll signaling pathway (BP)
								GO:0002224: toll-like receptor signaling pathway (BP)
								GO:0034134: toll-like receptor 2 signaling pathway (BP)
								(KEGG) 05131: Shigellosis
								(KEGG) 05140: Leishmaniasis
								(KEGG) 05145: Toxoplasmosis
								(KEGG) 04662: B cell receptor signaling pathway
								(KEGG) 05162: Measles
								(KEGG) 04622: RIG-I-like receptor signaling pathway
								(KEGG) 04660: T cell receptor signaling pathway
								(KEGG) 04623: Cytosolic DNA-sensing pathway
								(KEGG) 04920: Adipocytokine signaling pathway
								(KEGG) 04621: NOD-like receptor signaling pathway
3 genes		4	34208	3	150	3.29498e-07	1.23562e-06	GO:0006955: immune response (BP)
								GO:0002474: antigen processing and presentation of peptide antigen via MHC class I (BP)
								GO:0050776: regulation of immune response (BP)
								GO:0019221: cytokine-mediated signaling pathway (BP)
								(KEGG) 04612: Antigen processing and presentation
								GO:0060333: interferon-gamma-mediated signaling pathway (BP)
3 genes		4	34208	3	150	3.29498e-07	1.23562e-06	(KEGG) 04062: Chemokine signaling pathway
								(KEGG) 05200: Pathways in cancer
								(KEGG) 05140: Leishmaniasis
								(KEGG) 05145: Toxoplasmosis
								(KEGG) 05160: Hepatitis C
								(KEGG) 05162: Measles
								(KEGG) 04380: Osteoclast differentiation
								(KEGG) 04620: Toll-like receptor signaling pathway
3 genes		4	34208	3	150	3.29498e-07	1.23562e-06	GO:0007165: signal transduction (BP)
								(KEGG) 05200: Pathways in cancer
								(KEGG) 05160: Hepatitis C
								(KEGG) 05120: Epithelial cell signaling in Helicobacter pylori infection
6 genes		66	34208	6	150	4.70223e-07	1.6928e-06	(KEGG) 05140: Leishmaniasis
4 genes		15	34208	4	150	4.66899e-07	1.70355e-06	GO:0045087: innate immune response (BP)
								GO:0002224: toll-like receptor signaling pathway (BP)
								(KEGG) 04622: RIG-I-like receptor signaling pathway
6 genes		67	34208	6	150	5.14616e-07	1.82824e-06	(KEGG) 05120: Epithelial cell signaling in Helicobacter pylori infection
4 genes		16	34208	4	150	6.20409e-07	2.17546e-06	GO:0045071: negative regulation of viral genome replication (BP)
3 genes		5	34208	3	150	8.21089e-07	2.67101e-06	(KEGG) 04062: Chemokine signaling pathway
								(KEGG) 05200: Pathways in cancer
								(KEGG) 04722: Neurotrophin signaling pathway
								(KEGG) 05131: Shigellosis
								(KEGG) 04660: T cell receptor signaling pathway
								(KEGG) 05120: Epithelial cell signaling in Helicobacter pylori infection
3 genes		5	34208	3	150	8.21089e-07	2.67101e-06	(KEGG) 04062: Chemokine signaling pathway
								GO:0032496: response to lipopolysaccharide (BP)
								(KEGG) 04620: Toll-like receptor signaling pathway
3 genes		5	34208	3	150	8.21089e-07	2.67101e-06	GO:0032496: response to lipopolysaccharide (BP)
								(KEGG) 04623: Cytosolic DNA-sensing pathway
								(KEGG) 04620: Toll-like receptor signaling pathway
3 genes		5	34208	3	150	8.21089e-07	2.67101e-06	GO:0007165: signal transduction (BP)
								(KEGG) 05200: Pathways in cancer
								(KEGG) 05160: Hepatitis C
								(KEGG) 04622: RIG-I-like receptor signaling pathway
								(KEGG) 04620: Toll-like receptor signaling pathway
3 genes		5	34208	3	150	8.21089e-07	2.67101e-06	(KEGG) 05140: Leishmaniasis
								(KEGG) 05162: Measles
								(KEGG) 04380: Osteoclast differentiation
								(KEGG) 05152: Tuberculosis
								(KEGG) 04620: Toll-like receptor signaling pathway
4 genes		17	34208	4	150	8.08538e-07	2.79879e-06	GO:0006954: inflammatory response (BP)
								GO:0007165: signal transduction (BP)
								(KEGG) 04620: Toll-like receptor signaling pathway
5 genes		40	34208	5	150	8.81464e-07	2.83328e-06	(KEGG) 04722: Neurotrophin signaling pathway
								(KEGG) 04660: T cell receptor signaling pathway
6 genes		75	34208	6	150	1.00885e-06	3.1309e-06	(KEGG) 04662: B cell receptor signaling pathway
5 genes		41	34208	5	150	1.00035e-06	3.14064e-06	(KEGG) 04062: Chemokine signaling pathway
								(KEGG) 05200: Pathways in cancer
5 genes		41	34208	5	150	1.00035e-06	3.14064e-06	(KEGG) 04622: RIG-I-like receptor signaling pathway
								(KEGG) 04620: Toll-like receptor signaling pathway
19 genes		1176	34208	19	150	1.04967e-06	3.22058e-06	GO:0007165: signal transduction (BP)
7 genes		123	34208	7	150	1.25731e-06	3.81432e-06	(KEGG) 05145: Toxoplasmosis
5 genes		43	34208	5	150	1.27591e-06	3.82773e-06	(KEGG) 05140: Leishmaniasis
								(KEGG) 05145: Toxoplasmosis
4 genes		19	34208	4	150	1.3078e-06	3.88028e-06	GO:0045087: innate immune response (BP)
								(KEGG) 04662: B cell receptor signaling pathway
3 genes		6	34208	3	150	1.63689e-06	4.55628e-06	GO:0006954: inflammatory response (BP)
								GO:0007165: signal transduction (BP)
								GO:0006955: immune response (BP)
								(KEGG) 04060: Cytokine-cytokine receptor interaction
								(KEGG) 04620: Toll-like receptor signaling pathway
3 genes		6	34208	3	150	1.63689e-06	4.55628e-06	(KEGG) 05200: Pathways in cancer
								(KEGG) 04144: Endocytosis
								(KEGG) 04520: Adherens junction
								(KEGG) 05212: Pancreatic cancer
3 genes		6	34208	3	150	1.63689e-06	4.55628e-06	GO:0050688: regulation of defense response to virus (BP)
3 genes		6	34208	3	150	1.63689e-06	4.55628e-06	(KEGG) 05200: Pathways in cancer
								(KEGG) 04210: Apoptosis
								(KEGG) 05222: Small cell lung cancer
								GO:0006916: anti-apoptosis (BP)
								(KEGG) 05145: Toxoplasmosis
								(KEGG) 04621: NOD-like receptor signaling pathway
5 genes		45	34208	5	150	1.60804e-06	4.71924e-06	GO:0007165: signal transduction (BP)
								(KEGG) 04620: Toll-like receptor signaling pathway
4 genes		20	34208	4	150	1.62918e-06	4.72987e-06	GO:0007165: signal transduction (BP)
								(KEGG) 04621: NOD-like receptor signaling pathway
8 genes		186	34208	8	150	1.78912e-06	4.92921e-06	(KEGG) 04062: Chemokine signaling pathway
10 genes		324	34208	10	150	1.83612e-06	5.00761e-06	(KEGG) 05200: Pathways in cancer
4 genes		21	34208	4	150	2.00565e-06	5.25753e-06	(KEGG) 04062: Chemokine signaling pathway
								(KEGG) 05200: Pathways in cancer
								(KEGG) 05160: Hepatitis C
								(KEGG) 04620: Toll-like receptor signaling pathway
4 genes		21	34208	4	150	2.00565e-06	5.25753e-06	(KEGG) 05142: Chagas disease (American trypanosomiasis)
								(KEGG) 04620: Toll-like receptor signaling pathway
								(KEGG) 04621: NOD-like receptor signaling pathway
4 genes		21	34208	4	150	2.00565e-06	5.25753e-06	GO:0032496: response to lipopolysaccharide (BP)
								(KEGG) 04620: Toll-like receptor signaling pathway
4 genes		21	34208	4	150	2.00565e-06	5.25753e-06	(KEGG) 05200: Pathways in cancer
								(KEGG) 04621: NOD-like receptor signaling pathway
4 genes		22	34208	4	150	2.443e-06	6.282e-06	GO:0071347: cellular response to interleukin-1 (BP)
4 genes		22	34208	4	150	2.443e-06	6.282e-06	GO:0007165: signal transduction (BP)
								(KEGG) 05200: Pathways in cancer
								(KEGG) 05160: Hepatitis C
5 genes		49	34208	5	150	2.47461e-06	6.30325e-06	GO:0051607: defense response to virus (BP)
3 genes		7	34208	3	150	2.85533e-06	7.00853e-06	GO:0045087: innate immune response (BP)
								(KEGG) 05200: Pathways in cancer
								(KEGG) 05222: Small cell lung cancer
								GO:0002224: toll-like receptor signaling pathway (BP)
								(KEGG) 05160: Hepatitis C
								(KEGG) 04622: RIG-I-like receptor signaling pathway
								(KEGG) 04620: Toll-like receptor signaling pathway
3 genes		7	34208	3	150	2.85533e-06	7.00853e-06	(KEGG) 04062: Chemokine signaling pathway
								(KEGG) 05200: Pathways in cancer
								(KEGG) 05131: Shigellosis
								(KEGG) 05160: Hepatitis C
								(KEGG) 04622: RIG-I-like receptor signaling pathway
								(KEGG) 05142: Chagas disease (American trypanosomiasis)
								(KEGG) 04620: Toll-like receptor signaling pathway
								(KEGG) 04621: NOD-like receptor signaling pathway
								(KEGG) 05120: Epithelial cell signaling in Helicobacter pylori infection
3 genes		7	34208	3	150	2.85533e-06	7.00853e-06	(KEGG) 04062: Chemokine signaling pathway
								(KEGG) 04622: RIG-I-like receptor signaling pathway
								(KEGG) 04623: Cytosolic DNA-sensing pathway
								(KEGG) 04620: Toll-like receptor signaling pathway
3 genes		7	34208	3	150	2.85533e-06	7.00853e-06	(KEGG) 05215: Prostate cancer
								(KEGG) 05200: Pathways in cancer
								(KEGG) 05160: Hepatitis C
								(KEGG) 05120: Epithelial cell signaling in Helicobacter pylori infection
5 genes		52	34208	5	150	3.33724e-06	8.11761e-06	(KEGG) 04662: B cell receptor signaling pathway
								(KEGG) 04660: T cell receptor signaling pathway
4 genes		24	34208	4	150	3.52463e-06	8.49689e-06	(KEGG) 05145: Toxoplasmosis
								(KEGG) 04621: NOD-like receptor signaling pathway
6 genes		94	34208	6	150	3.80962e-06	9.10264e-06	GO:0007165: signal transduction (BP)
								(KEGG) 04060: Cytokine-cytokine receptor interaction
5 genes		54	34208	5	150	4.03234e-06	9.55028e-06	(KEGG) 05160: Hepatitis C
								(KEGG) 05162: Measles
4 genes		25	34208	4	150	4.1817e-06	9.8179e-06	GO:0009615: response to virus (BP)
								GO:0044419: interspecies interaction between organisms (BP)
3 genes		8	34208	3	150	4.55381e-06	1.05994e-05	GO:0007165: signal transduction (BP)
								GO:0045087: innate immune response (BP)
								GO:0002224: toll-like receptor signaling pathway (BP)
								(KEGG) 04622: RIG-I-like receptor signaling pathway
4 genes		27	34208	4	150	5.76204e-06	1.3297e-05	GO:0045944: positive regulation of transcription from RNA polymerase II promoter (BP)
								(KEGG) 05142: Chagas disease (American trypanosomiasis)
6 genes		102	34208	6	150	6.12158e-06	1.4007e-05	(KEGG) 05142: Chagas disease (American trypanosomiasis)
4 genes		28	34208	4	150	6.69948e-06	1.52005e-05	GO:0045944: positive regulation of transcription from RNA polymerase II promoter (BP)
								(KEGG) 04380: Osteoclast differentiation
5 genes		60	34208	5	150	6.81794e-06	1.53404e-05	(KEGG) 04623: Cytosolic DNA-sensing pathway
4 genes		29	34208	4	150	7.74494e-06	1.72821e-05	GO:0044419: interspecies interaction between organisms (BP)
								GO:0045087: innate immune response (BP)
6 genes		107	34208	6	150	8.06954e-06	1.78588e-05	(KEGG) 04660: T cell receptor signaling pathway
4 genes		30	34208	4	150	8.90604e-06	1.93922e-05	GO:0045087: innate immune response (BP)
								GO:0032480: negative regulation of type I interferon production (BP)
4 genes		30	34208	4	150	8.90604e-06	1.93922e-05	(KEGG) 04623: Cytosolic DNA-sensing pathway
								(KEGG) 04620: Toll-like receptor signaling pathway
3 genes		10	34208	3	150	9.69542e-06	2.09421e-05	GO:0045944: positive regulation of transcription from RNA polymerase II promoter (BP)
								(KEGG) 05200: Pathways in cancer
								(KEGG) 05142: Chagas disease (American trypanosomiasis)
								(KEGG) 05220: Chronic myeloid leukemia
4 genes		32	34208	4	150	1.16068e-05	2.48717e-05	(KEGG) 04062: Chemokine signaling pathway
								(KEGG) 05142: Chagas disease (American trypanosomiasis)
3 genes		11	34208	3	150	1.32883e-05	2.803e-05	(KEGG) 04010: MAPK signaling pathway
								(KEGG) 05200: Pathways in cancer
								(KEGG) 05120: Epithelial cell signaling in Helicobacter pylori infection
								(KEGG) 05212: Pancreatic cancer
3 genes		11	34208	3	150	1.32883e-05	2.803e-05	GO:0051044: positive regulation of membrane protein ectodomain proteolysis (BP)
5 genes		69	34208	5	150	1.35919e-05	2.84482e-05	(KEGG) 05200: Pathways in cancer
								(KEGG) 05212: Pancreatic cancer
4 genes		34	34208	4	150	1.48671e-05	3.04099e-05	GO:0019221: cytokine-mediated signaling pathway (BP)
								(KEGG) 05160: Hepatitis C
4 genes		34	34208	4	150	1.48671e-05	3.04099e-05	GO:0030890: positive regulation of B cell proliferation (BP)
4 genes		34	34208	4	150	1.48671e-05	3.04099e-05	GO:0044419: interspecies interaction between organisms (BP)
								GO:0002474: antigen processing and presentation of peptide antigen via MHC class I (BP)
3 genes		12	34208	3	150	1.76607e-05	3.53214e-05	GO:0045944: positive regulation of transcription from RNA polymerase II promoter (BP)
								(KEGG) 04662: B cell receptor signaling pathway
								(KEGG) 04380: Osteoclast differentiation
								(KEGG) 04660: T cell receptor signaling pathway
3 genes		12	34208	3	150	1.76607e-05	3.53214e-05	GO:0045944: positive regulation of transcription from RNA polymerase II promoter (BP)
								GO:0071260: cellular response to mechanical stimulus (BP)
3 genes		12	34208	3	150	1.76607e-05	3.53214e-05	GO:0045087: innate immune response (BP)
								GO:0032088: negative regulation of NF-kappaB transcription factor activity (BP)
5 genes		76	34208	5	150	2.17997e-05	4.32788e-05	GO:0007165: signal transduction (BP)
								(KEGG) 04062: Chemokine signaling pathway
3 genes		13	34208	3	150	2.2885e-05	4.41354e-05	GO:0007165: signal transduction (BP)
								(KEGG) 04060: Cytokine-cytokine receptor interaction
								(KEGG) 05323: Rheumatoid arthritis
3 genes		13	34208	3	150	2.2885e-05	4.41354e-05	GO:0006955: immune response (BP)
								GO:0019221: cytokine-mediated signaling pathway (BP)
								(KEGG) 05152: Tuberculosis
3 genes		13	34208	3	150	2.2885e-05	4.41354e-05	GO:0007165: signal transduction (BP)
								(KEGG) 04060: Cytokine-cytokine receptor interaction
								GO:0008283: cell proliferation (BP)
3 genes		13	34208	3	150	2.2885e-05	4.41354e-05	GO:0071356: cellular response to tumor necrosis factor (BP)
								GO:0071347: cellular response to interleukin-1 (BP)
4 genes		39	34208	4	150	2.59223e-05	4.9289e-05	(KEGG) 05200: Pathways in cancer
								(KEGG) 05142: Chagas disease (American trypanosomiasis)
4 genes		39	34208	4	150	2.59223e-05	4.9289e-05	GO:0050728: negative regulation of inflammatory response (BP)
3 genes		14	34208	3	150	2.90327e-05	5.40609e-05	GO:0006955: immune response (BP)
								(KEGG) 05142: Chagas disease (American trypanosomiasis)
3 genes		14	34208	3	150	2.90327e-05	5.40609e-05	GO:0050852: T cell receptor signaling pathway (BP)
								(KEGG) 05140: Leishmaniasis
								(KEGG) 05145: Toxoplasmosis
4 genes		40	34208	4	150	2.87047e-05	5.41976e-05	GO:0019221: cytokine-mediated signaling pathway (BP)
								(KEGG) 05152: Tuberculosis
7 genes		200	34208	7	150	3.05361e-05	5.64709e-05	GO:0006916: anti-apoptosis (BP)
5 genes		82	34208	5	150	3.15233e-05	5.78999e-05	(KEGG) 05200: Pathways in cancer
								(KEGG) 05222: Small cell lung cancer
4 genes		42	34208	4	150	3.49174e-05	6.37007e-05	GO:0045087: innate immune response (BP)
								(KEGG) 05162: Measles
5 genes		84	34208	5	150	3.5417e-05	6.41784e-05	(KEGG) 05323: Rheumatoid arthritis
4 genes		43	34208	4	150	3.83678e-05	6.90621e-05	GO:0007165: signal transduction (BP)
								(KEGG) 05142: Chagas disease (American trypanosomiasis)
4 genes		44	34208	4	150	4.20612e-05	7.4714e-05	GO:0009615: response to virus (BP)
								GO:0045087: innate immune response (BP)
5 genes		87	34208	5	150	4.19448e-05	7.50006e-05	GO:0007165: signal transduction (BP)
								GO:0006955: immune response (BP)
3 genes		16	34208	3	150	4.43789e-05	7.68096e-05	GO:0045944: positive regulation of transcription from RNA polymerase II promoter (BP)
								(KEGG) 04010: MAPK signaling pathway
								(KEGG) 04380: Osteoclast differentiation
3 genes		16	34208	3	150	4.43789e-05	7.68096e-05	GO:0007165: signal transduction (BP)
								(KEGG) 04062: Chemokine signaling pathway
								(KEGG) 05142: Chagas disease (American trypanosomiasis)
3 genes		16	34208	3	150	4.43789e-05	7.68096e-05	(KEGG) 04810: Regulation of actin cytoskeleton
								(KEGG) 04510: Focal adhesion
								(KEGG) 05200: Pathways in cancer
								GO:0007411: axon guidance (BP)
3 genes		16	34208	3	150	4.43789e-05	7.68096e-05	GO:0007165: signal transduction (BP)
								(KEGG) 04062: Chemokine signaling pathway
								(KEGG) 05145: Toxoplasmosis
4 genes		45	34208	4	150	4.60078e-05	7.91218e-05	GO:0006915: apoptotic process (BP)
								GO:0045944: positive regulation of transcription from RNA polymerase II promoter (BP)
5 genes		92	34208	5	150	5.48523e-05	9.31454e-05	GO:0051092: positive regulation of NF-kappaB transcription factor activity (BP)
4 genes		47	34208	4	150	5.47033e-05	9.34803e-05	(KEGG) 05140: Leishmaniasis
								(KEGG) 05152: Tuberculosis
3 genes		18	34208	3	150	6.42513e-05	0.000108424	GO:0042177: negative regulation of protein catabolic process (BP)
4 genes		50	34208	4	150	6.99141e-05	0.000116524	GO:0006915: apoptotic process (BP)
								GO:0006916: anti-apoptosis (BP)
4 genes		50	34208	4	150	6.99141e-05	0.000116524	GO:0007165: signal transduction (BP)
								GO:0006955: immune response (BP)
								(KEGG) 04060: Cytokine-cytokine receptor interaction
3 genes		19	34208	3	150	7.60532e-05	0.000125978	(KEGG) 05140: Leishmaniasis
								GO:0019221: cytokine-mediated signaling pathway (BP)
								(KEGG) 05152: Tuberculosis
3 genes		20	34208	3	150	8.91868e-05	0.000145063	GO:0007165: signal transduction (BP)
								(KEGG) 04060: Cytokine-cytokine receptor interaction
								GO:0008284: positive regulation of cell proliferation (BP)
3 genes		20	34208	3	150	8.91868e-05	0.000145063	GO:0009615: response to virus (BP)
								GO:0006955: immune response (BP)
3 genes		20	34208	3	150	8.91868e-05	0.000145063	GO:0044419: interspecies interaction between organisms (BP)
								GO:0019221: cytokine-mediated signaling pathway (BP)
								GO:0060337: type I interferon-mediated signaling pathway (BP)
9 genes		413	34208	9	150	9.2728e-05	0.000149919	GO:0015031: protein transport (BP)
4 genes		54	34208	4	150	9.47098e-05	0.000152212	(KEGG) 05200: Pathways in cancer
								(KEGG) 05145: Toxoplasmosis
3 genes		21	34208	3	150	0.000103717	0.000164727	GO:0044419: interspecies interaction between organisms (BP)
								(KEGG) 05162: Measles
3 genes		21	34208	3	150	0.000103717	0.000164727	GO:0006954: inflammatory response (BP)
								GO:0051092: positive regulation of NF-kappaB transcription factor activity (BP)
3 genes		22	34208	3	150	0.000119708	0.000187913	GO:0006508: proteolysis (BP)
								(KEGG) 04974: Protein digestion and absorption
3 genes		22	34208	3	150	0.000119708	0.000187913	(KEGG) 04062: Chemokine signaling pathway
								(KEGG) 05145: Toxoplasmosis
								(KEGG) 05142: Chagas disease (American trypanosomiasis)
4 genes		59	34208	4	150	0.000134003	0.000209137	GO:0044419: interspecies interaction between organisms (BP)
								GO:0016032: viral reproduction (BP)
8 genes		341	34208	8	150	0.000138542	0.000214979	GO:0008285: negative regulation of cell proliferation (BP)
10 genes		543	34208	10	150	0.000150623	0.000232389	GO:0006508: proteolysis (BP)
7 genes		259	34208	7	150	0.000154227	0.000236598	(KEGG) 04060: Cytokine-cytokine receptor interaction
3 genes		24	34208	3	150	0.000156321	0.000238456	GO:0045944: positive regulation of transcription from RNA polymerase II promoter (BP)
								(KEGG) 05160: Hepatitis C
3 genes		25	34208	3	150	0.000177068	0.000268586	GO:0006955: immune response (BP)
								GO:0044419: interspecies interaction between organisms (BP)
4 genes		64	34208	4	150	0.000183923	0.000277426	GO:0007165: signal transduction (BP)
								GO:0008283: cell proliferation (BP)
9 genes		457	34208	9	150	0.000197731	0.000296596	GO:0007596: blood coagulation (BP)
6 genes		193	34208	6	150	0.000217666	0.000324695	(KEGG) 04144: Endocytosis
3 genes		27	34208	3	150	0.000223741	0.000330109	GO:0006641: triglyceride metabolic process (BP)
3 genes		27	34208	3	150	0.000223741	0.000330109	(KEGG) 04062: Chemokine signaling pathway
								(KEGG) 05200: Pathways in cancer
								(KEGG) 05212: Pancreatic cancer
6 genes		197	34208	6	150	0.000243068	0.000354748	(KEGG) 04510: Focal adhesion
5 genes		126	34208	5	150	0.000241767	0.000354767	(KEGG) 04380: Osteoclast differentiation
3 genes		28	34208	3	150	0.000249786	0.000360653	GO:0007165: signal transduction (BP)
								GO:0006955: immune response (BP)
								(KEGG) 04060: Cytokine-cytokine receptor interaction
								GO:0007267: cell-cell signaling (BP)
3 genes		28	34208	3	150	0.000249786	0.000360653	GO:0019221: cytokine-mediated signaling pathway (BP)
								GO:0060337: type I interferon-mediated signaling pathway (BP)
								(KEGG) 05160: Hepatitis C
3 genes		29	34208	3	150	0.000277714	0.000398844	GO:0007165: signal transduction (BP)
								(KEGG) 04540: Gap junction
6 genes		205	34208	6	150	0.000300846	0.00042978	GO:0042981: regulation of apoptotic process (BP)
7 genes		294	34208	7	150	0.000333134	0.000473401	GO:0006366: transcription from RNA polymerase II promoter (BP)
5 genes		137	34208	5	150	0.000355833	0.00050301	(KEGG) 04145: Phagosome
3 genes		32	34208	3	150	0.000373358	0.000525035	(KEGG) 05200: Pathways in cancer
								(KEGG) 05160: Hepatitis C
								(KEGG) 05212: Pancreatic cancer
3 genes		34	34208	3	150	0.000447557	0.000626115	GO:0006955: immune response (BP)
								(KEGG) 05323: Rheumatoid arthritis
4 genes		82	34208	4	150	0.000476316	0.000662914	GO:0007264: small GTPase mediated signal transduction (BP)
								GO:0006184: GTP catabolic process (BP)
4 genes		84	34208	4	150	0.000521907	0.000722641	(KEGG) 04510: Focal adhesion
								(KEGG) 05200: Pathways in cancer
5 genes		151	34208	5	150	0.000554955	0.000764479	GO:0006184: GTP catabolic process (BP)
3 genes		37	34208	3	150	0.000575569	0.000788851	(KEGG) 05140: Leishmaniasis
								(KEGG) 05145: Toxoplasmosis
								(KEGG) 05152: Tuberculosis
6 genes		234	34208	6	150	0.000605533	0.000825727	GO:0030168: platelet activation (BP)
3 genes		38	34208	3	150	0.000622903	0.000836735	GO:0007165: signal transduction (BP)
								(KEGG) 05152: Tuberculosis
3 genes		38	34208	3	150	0.000622903	0.000836735	GO:0007249: I-kappaB kinase/NF-kappaB cascade (BP)
4 genes		88	34208	4	150	0.000622263	0.000844277	(KEGG) 04540: Gap junction
3 genes		39	34208	3	150	0.000672651	0.000894659	GO:0045944: positive regulation of transcription from RNA polymerase II promoter (BP)
								GO:0045087: innate immune response (BP)
3 genes		39	34208	3	150	0.000672651	0.000894659	GO:0048146: positive regulation of fibroblast proliferation (BP)
3 genes		40	34208	3	150	0.000724863	0.000959377	(KEGG) 04010: MAPK signaling pathway
								(KEGG) 04510: Focal adhesion
3 genes		42	34208	3	150	0.000836868	0.00110222	GO:0019221: cytokine-mediated signaling pathway (BP)
								(KEGG) 05162: Measles
3 genes		43	34208	3	150	0.000896756	0.00117536	(KEGG) 04010: MAPK signaling pathway
								(KEGG) 04660: T cell receptor signaling pathway
3 genes		44	34208	3	150	0.000959295	0.00125125	GO:0006915: apoptotic process (BP)
								GO:0044419: interspecies interaction between organisms (BP)
5 genes		172	34208	5	150	0.000997092	0.0012943	(KEGG) 05152: Tuberculosis
6 genes		259	34208	6	150	0.00102485	0.00132396	GO:0006954: inflammatory response (BP)
6 genes		262	34208	6	150	0.00108722	0.00139786	(KEGG) 04010: MAPK signaling pathway
4 genes		105	34208	4	150	0.00120434	0.0015411	GO:0030335: positive regulation of cell migration (BP)
9 genes		594	34208	9	150	0.00128768	0.00163997	GO:0006915: apoptotic process (BP)
5 genes		185	34208	5	150	0.00137742	0.00174602	GO:0006917: induction of apoptosis (BP)
3 genes		50	34208	3	150	0.00139267	0.00175711	GO:0002474: antigen processing and presentation of peptide antigen via MHC class I (BP)
								GO:0016032: viral reproduction (BP)
4 genes		114	34208	4	150	0.00163087	0.00204807	GO:0007568: aging (BP)
3 genes		53	34208	3	150	0.00164863	0.00206079	(KEGG) 04630: Jak-STAT signaling pathway
								(KEGG) 05162: Measles
3 genes		58	34208	3	150	0.00213711	0.00265908	GO:0007165: signal transduction (BP)
								GO:0008285: negative regulation of cell proliferation (BP)
4 genes		128	34208	4	150	0.00248711	0.00308037	(KEGG) 04360: Axon guidance
3 genes		62	34208	3	150	0.0025862	0.00318847	(KEGG) 04510: Focal adhesion
								GO:0007596: blood coagulation (BP)
5 genes		218	34208	5	150	0.00281333	0.00345272	GO:0007596: blood coagulation (BP)
								GO:0030168: platelet activation (BP)
3 genes		67	34208	3	150	0.00322401	0.00393884	GO:0006952: defense response (BP)
6 genes		329	34208	6	150	0.00339953	0.00413456	GO:0016032: viral reproduction (BP)
8 genes		578	34208	8	150	0.00411232	0.00497904	GO:0045944: positive regulation of transcription from RNA polymerase II promoter (BP)
3 genes		75	34208	3	150	0.0044301	0.00531612	GO:0031295: T cell costimulation (BP)
3 genes		75	34208	3	150	0.0044301	0.00531612	GO:0001889: liver development (BP)
3 genes		78	34208	3	150	0.0049437	0.00590618	GO:0007596: blood coagulation (BP)
								GO:0030168: platelet activation (BP)
								GO:0002576: platelet degranulation (BP)
3 genes		84	34208	3	150	0.00607493	0.00722569	GO:0007165: signal transduction (BP)
								(KEGG) 04010: MAPK signaling pathway
4 genes		171	34208	4	150	0.00693978	0.00821816	GO:0007166: cell surface receptor signaling pathway (BP)
3 genes		89	34208	3	150	0.00712637	0.00836573	GO:0032355: response to estradiol stimulus (BP)
5 genes		272	34208	5	150	0.00712064	0.00839551	GO:0043066: negative regulation of apoptotic process (BP)
3 genes		92	34208	3	150	0.00780575	0.00912361	GO:0006915: apoptotic process (BP)
								GO:0042981: regulation of apoptotic process (BP)
4 genes		178	34208	4	150	0.00797036	0.00927585	GO:0043065: positive regulation of apoptotic process (BP)
3 genes		95	34208	3	150	0.00852211	0.00987541	GO:0006915: apoptotic process (BP)
								GO:0007165: signal transduction (BP)

## Sheet: Table C
Genes upregulated by hemozoin (Hz) but not tumor necrosis factor alpha (TNF)
		Fold Change
PID	NAME	Hz	TNF
201000_at	AARS	2.23602	0.808156
209459_s_at	ABAT	1.72279	1.4924
209994_s_at	ABCB1 /// ABCB4	1.53531	0.865128
207819_s_at	ABCB4	1.69743	0.674378
203192_at	ABCB6	1.6211	0.928987
209620_s_at	ABCB7	2.11425	1.02479
243928_s_at	ABCC4	2.38996	1.02067
244053_at	ABCC4	1.60278	1.20998
207623_at	ABCF2	2.28772	0.818562
207268_x_at	ABI2	1.67378	0.973331
209856_x_at	ABI2	1.7689	0.989566
211793_s_at	ABI2	1.59937	0.810441
229164_s_at	ABTB1	1.64135	1.08745
223717_s_at	ACRBP	1.59882	1.31354
238825_at	ACRC	2.48246	1.48291
201963_at	ACSL1	1.96046	1.14587
207275_s_at	ACSL1	2.00677	1.23756
205942_s_at	ACSM3	1.61014	1.01109
210377_at	ACSM3	1.70546	0.900835
200974_at	ACTA2	1.97275	1.19156
201550_x_at	ACTG1	1.58213	1.03748
211970_x_at	ACTG1	1.53563	1.04632
211983_x_at	ACTG1	1.59646	1.07202
211995_x_at	ACTG1	1.59663	1.12519
212363_x_at	ACTG1	1.51651	1.06833
212988_x_at	ACTG1	1.60499	1.03366
213214_x_at	ACTG1	1.5304	1.0057
221607_x_at	ACTG1	1.58292	1.0845
224585_x_at	ACTG1	1.67045	1.08156
203935_at	ACVR1	2.44868	1.01278
202381_at	ADAM9	1.55587	1.14524
238939_at	ADD1	1.99432	1.22781
201034_at	ADD3	1.55911	1.0817
201752_s_at	ADD3	1.87806	1.07341
201753_s_at	ADD3	1.86446	1.01534
205882_x_at	ADD3	1.80758	1.13731
225229_at	AFF4	1.559	0.823944
204332_s_at	AGA	1.76967	1.17679
204333_s_at	AGA	2.05487	1.04945
216064_s_at	AGA	1.52361	1.24095
228667_at	AGPAT4	1.54203	0.839529
204500_s_at	AGTPBP1	1.79926	0.96892
242008_at	AGTPBP1	1.58323	0.775959
229354_at	AHRR	1.50841	1.1603
210962_s_at	AKAP9	1.69809	1.08885
218489_s_at	ALAD	1.80462	1.0737
244205_at	ALAS2	1.5886	1.13352
204290_s_at	ALDH6A1	1.55729	0.762753
221588_x_at	ALDH6A1	1.6261	0.770353
227438_at	ALPK1	1.58942	1.10249
202203_s_at	AMFR	1.51392	0.918867
235926_at	ANAPC5	1.67128	1.19635
239651_at	ANAPC5	1.95495	1.30333
221826_at	ANGEL2	1.67554	1.06878
205389_s_at	ANK1	1.64947	0.934437
224687_at	ANKIB1	1.5255	0.940779
218769_s_at	ANKRA2	2.53398	1.15921
219437_s_at	ANKRD11	1.66062	0.962474
234701_at	ANKRD11	1.78401	1.31711
238538_at	ANKRD11	1.65999	0.871168
212286_at	ANKRD12	1.53114	1.00944
233592_at	ANKRD18B	2.40189	1.15999
229307_at	ANKRD28	1.68443	0.705478
230972_at	ANKRD9	1.79509	1.02131
225524_at	ANTXR2	1.71148	1.34001
209369_at	ANXA3	2.74421	0.695712
200782_at	ANXA5	1.76965	1.18038
211779_x_at	AP2A2	1.52534	0.867106
212159_x_at	AP2A2	1.53446	0.781228
200615_s_at	AP2B1	1.70482	0.954673
208702_x_at	APLP2	1.56044	0.897016
211404_s_at	APLP2	1.55755	0.9046
214875_x_at	APLP2	1.55205	0.911533
206160_at	APOBEC2	1.73417	1.14996
221031_s_at	APOLD1	3.1171	1.38987
207542_s_at	AQP1	1.78219	1.01043
209047_at	AQP1	1.86151	0.804028
202956_at	ARFGEF1	1.50047	0.764149
203945_at	ARG2	2.19821	1.00237
203946_s_at	ARG2	4.40301	1.36375
217936_at	ARHGAP5	1.79079	1.16485
242110_at	ARHGAP5	1.52723	1.0338
201333_s_at	ARHGEF12	1.67005	1.18211
235412_at	ARHGEF7	1.7489	1.0783
230141_at	ARID4A	1.8118	0.992961
201881_s_at	ARIH1	1.92118	1.0984
222442_s_at	ARL8B	1.64397	0.894068
218222_x_at	ARNT	1.55321	0.974649
207220_at	ART4	1.56764	1.14245
210980_s_at	ASAH1	1.58446	0.989756
213702_x_at	ASAH1	1.67667	1.05245
212819_at	ASB1	1.55023	0.910987
1554627_a_at	ASCC1	1.67822	1.1005
219336_s_at	ASCC1	1.54502	1.13069
205047_s_at	ASNS	2.67596	1.24096
239002_at	ASPM	1.50321	1.15966
207076_s_at	ASS1	2.13809	0.879777
218782_s_at	ATAD2	1.55267	1.00569
205446_s_at	ATF2	1.63411	1.06332
202672_s_at	ATF3	2.97909	1.04922
204998_s_at	ATF5	2.50673	0.985268
204999_s_at	ATF5	2.7609	0.899939
231927_at	ATF6	1.57742	1.01937
219870_at	ATF7IP2	1.67597	0.951912
225883_at	ATG16L2	1.51273	1.12531
213115_at	ATG4A	1.80179	1.21145
209281_s_at	ATP2B1	1.92811	0.845843
212930_at	ATP2B1	2.94365	1.25665
215716_s_at	ATP2B1	1.65938	1.04833
214132_at	ATP5C1	1.94476	0.961367
239859_x_at	ATP5S	1.56585	0.88739
205197_s_at	ATP7A	1.61657	1.17288
205415_s_at	ATXN3	1.60318	1.24128
202686_s_at	AXL	2.26849	1.33913
223374_s_at	B3GALNT1	1.71625	0.801013
1555962_at	B3GNT7	1.91273	0.766943
1555963_x_at	B3GNT7	2.12277	0.941493
210243_s_at	B4GALT3	1.58354	0.989212
217867_x_at	BACE2	2.0414	0.875312
201353_s_at	BAZ2A	1.573	1.15028
203080_s_at	BAZ2B	2.58595	1.18661
211692_s_at	BBC3	1.6517	1.0759
229603_at	BBS12	1.91179	1.35504
223227_at	BBS2	2.20164	0.891658
205084_at	BCAP29	1.57554	1.21759
225674_at	BCAP29	1.80072	1.43538
219497_s_at	BCL11A	1.85721	0.713724
219498_s_at	BCL11A	1.62715	0.713703
222891_s_at	BCL11A	1.58939	0.872622
222343_at	BCL2L11	1.76179	1.12299
217955_at	BCL2L13	1.50527	0.944908
209311_at	BCL2L2	2.10948	1.0167
203140_at	BCL6	3.02753	0.924419
228758_at	BCL6	2.54087	1.05478
236439_at	BCL6	3.46213	0.935194
224367_at	BEX2	3.6643	1.04322
219191_s_at	BIN2	1.60583	1.03543
37170_at	BMP2K	1.6852	1.25791
209920_at	BMPR2	3.10518	0.984841
210214_s_at	BMPR2	3.05779	1.04558
225144_at	BMPR2	3.69712	0.992422
206044_s_at	BRAF	1.51896	0.977881
243829_at	BRAF	2.20962	0.875143
223376_s_at	BRI3	1.81376	1.0133
225217_s_at	BRPF3	1.54107	0.908268
1553227_s_at	BRWD1	1.66964	0.866048
219280_at	BRWD1	1.58098	0.947445
231960_at	BRWD1	1.67823	0.955812
1553252_a_at	BRWD3	1.7878	1.30429
208677_s_at	BSG	1.56782	1.05675
218792_s_at	BSPRY	1.6751	0.929113
222746_s_at	BSPRY	1.68299	0.907395
200920_s_at	BTG1	2.24165	1.22487
200921_s_at	BTG1	2.57883	1.04974
229399_at	C10orf118	1.73999	1.25668
219240_s_at	C10orf88	1.72168	0.888679
222852_at	C10orf88	2.03812	1.21351
223268_at	C11orf54	2.17088	0.861094
229851_s_at	C11orf54	1.5675	0.825969
224759_s_at	C12orf23	1.5352	1.07904
1557529_at	C12orf51	2.6602	1.17485
219757_s_at	C14orf101	1.59961	1.1302
225675_at	C14orf101	1.61651	1.22316
227351_at	C16orf52	1.52485	1.3103
230721_at	C16orf52	1.5115	1.10678
203830_at	C17orf75	1.55981	1.15559
209006_s_at	C1orf63	2.34022	0.933272
209007_s_at	C1orf63	1.65551	1.11699
1558693_s_at	C1orf85	1.52809	1.09262
209020_at	C20orf111	1.64324	1.17973
1553789_a_at	C21orf58	2.66275	1.09784
219662_at	C2orf49	1.57659	0.981391
1555905_a_at	C3orf23	1.81938	0.93436
219029_at	C5orf28	2.15347	1.22419
229886_at	C5orf34	2.3654	1.20961
48031_r_at	C5orf4	1.51014	0.819161
238860_at	C6orf130	1.6492	1.09599
220755_s_at	C6orf48	1.82473	1.03631
238504_at	C6orf57	1.61034	1.25755
225576_at	C6orf72	1.58703	0.867736
224988_at	C6orf89	1.68172	0.891993
232330_at	C7orf44	1.65336	0.868138
225919_s_at	C9orf72	2.38723	1.21167
204865_at	CA3	2.60031	1.12436
210817_s_at	CALCOCO2	1.75461	1.04797
235076_at	CALCOCO2	1.50904	0.930165
224370_s_at	CAPS2	5.17646	0.867865
1554479_a_at	CARD8	1.53845	1.05232
202402_s_at	CARS	2.20361	1.04199
212971_at	CARS	2.011	0.926109
240983_s_at	CARS	1.67199	0.999517
238549_at	CBFA2T2	1.65253	1.08293
209682_at	CBLB	1.7331	1.0001
1553972_a_at	CBS	1.79427	0.87216
212816_s_at	CBS	1.95089	0.834945
212914_at	CBX7	1.91535	1.24443
227157_at	CCDC111	1.59235	1.10842
207045_at	CCDC132	1.86934	0.901004
226031_at	CCDC132	1.56263	1.16975
220466_at	CCDC15	1.58414	1.20593
209479_at	CCDC28A	1.50119	1.14662
204716_at	CCDC6	1.60395	0.789678
217988_at	CCNB1IP1	1.58291	0.935163
1562028_at	CCND3	1.52508	0.964375
223084_s_at	CCNDBP1	1.57879	1.15592
208796_s_at	CCNG1	1.77484	1.06593
202769_at	CCNG2	1.74716	1.069
208656_s_at	CCNI	1.51248	0.852561
209771_x_at	CD24	2.61398	1.138
216379_x_at	CD24	2.12314	1.04618
266_s_at	CD24	4.11251	1.44349
242197_x_at	CD36	1.51115	1.26793
204489_s_at	CD44	1.89617	0.805324
204490_s_at	CD44	1.99594	1.01465
209835_x_at	CD44	2.05203	1.01582
212014_x_at	CD44	1.64823	1.15656
213856_at	CD47	2.60299	1.10969
1555950_a_at	CD55	2.0656	1.05765
201925_s_at	CD55	2.12951	1.02404
201926_s_at	CD55	1.99121	0.938067
216942_s_at	CD58	1.66091	1.39374
222061_at	CD58	1.64962	0.934293
205288_at	CDC14A	2.01642	0.839425
212540_at	CDC34	1.66331	1.01305
215296_at	CDC42BPA	1.55884	1.11327
205532_s_at	CDH6	1.92255	0.795177
210601_at	CDH6	1.73611	0.94594
210602_s_at	CDH6	1.93866	0.949896
209112_at	CDKN1B	1.559	1.1939
209501_at	CDR2	1.60726	0.987309
209832_s_at	CDT1	2.29466	0.912084
213554_s_at	CDV3	1.67776	0.898397
203099_s_at	CDYL	1.91683	0.961863
212501_at	CEBPB	4.40813	1.01373
204203_at	CEBPG	4.36058	1.40289
225527_at	CEBPG	3.06845	1.25022
203491_s_at	CEP57	2.60289	1.18928
203492_x_at	CEP57	1.70217	1.19184
203493_s_at	CEP57	1.64434	1.08535
203494_s_at	CEP57	1.80225	1.21721
209862_s_at	CEP57	1.72756	1.41447
219036_at	CEP70	1.65993	1.15803
224150_s_at	CEP70	1.9943	1.08832
204605_at	CGRRF1	1.85463	1.27035
219270_at	CHAC1	1.69046	1.0513
1554014_at	CHD2	1.82684	1.25208
228999_at	CHD2	2.01901	1.34267
226803_at	CHMP4C	1.97704	0.910113
218085_at	CHMP5	1.52364	1.19256
226368_at	CHST11	1.68649	1.12043
226372_at	CHST11	1.50822	0.819086
218927_s_at	CHST12	1.58343	0.910148
222786_at	CHST12	1.51061	0.773466
228519_x_at	CIRBP	1.54165	1.00257
203950_s_at	CLCN6	1.57216	0.899023
1552845_at	CLDN15	1.56472	1.03341
201559_s_at	CLIC4	2.33201	1.19771
201560_at	CLIC4	2.36037	1.12413
214683_s_at	CLK1	2.19692	1.34884
210346_s_at	CLK4	2.31248	1.44307
228751_at	CLK4	1.84257	1.18175
241403_at	CLK4	1.85983	0.851289
201445_at	CNN3	1.58407	0.888787
1554522_at	CNNM2	1.50422	0.766916
206818_s_at	CNNM2	1.6652	1.05043
203642_s_at	COBLL1	1.61352	0.790795
1554241_at	COCH	1.53213	0.962212
223450_s_at	COG3	1.51639	1.05651
203629_s_at	COG5	1.53028	0.994145
223465_at	COL4A3BP	1.78602	1.10256
208818_s_at	COMT	1.59342	0.925981
233308_at	COPB1	1.56979	1.2101
219397_at	COQ10B	1.59052	1.24574
201256_at	COX7A2L	1.52105	1.12311
226939_at	CPEB2	2.26653	1.18806
203634_s_at	CPT1A	2.06201	0.93848
217484_at	CR1	2.34373	0.972658
217552_x_at	CR1	3.55905	1.07989
244313_at	CR1	2.34784	1.08825
239206_at	CR1L	2.69075	1.01605
244403_at	CRB1	1.75312	1.49451
218142_s_at	CRBN	2.2027	1.15014
222533_at	CRBN	2.26591	1.24274
202160_at	CREBBP	1.64559	0.893271
228318_s_at	CRIPAK	1.53842	0.879119
203575_at	CSNK2A2	2.08754	0.935086
218923_at	CTBS	2.14503	1.22873
218924_s_at	CTBS	2.38909	1.23914
206085_s_at	CTH	2.63985	1.00403
217127_at	CTH	4.57513	0.947589
210042_s_at	CTSZ	1.8845	1.4145
202213_s_at	CUL4B	1.63674	0.998304
210257_x_at	CUL4B	2.10251	1.00042
215997_s_at	CUL4B	1.96218	1.17173
202263_at	CYB5R1	2.0422	1.06557
217889_s_at	CYBRD1	2.48098	1.0402
222453_at	CYBRD1	1.84271	0.869224
232459_at	CYBRD1	2.13761	0.988668
226093_at	DCP1B	1.52694	0.939811
235258_at	DCP2	2.07403	1.12278
222488_s_at	DCTN4	1.61562	0.769699
222678_s_at	DCUN1D1	1.91769	1.28648
242428_at	DCUN1D1	1.7952	0.953916
212853_at	DCUN1D4	1.89659	1.05547
203409_at	DDB2	1.99041	1.09296
209383_at	DDIT3	4.95146	1.38848
202887_s_at	DDIT4	3.63476	1.08048
228385_at	DDX59	2.54896	1.27852
228386_s_at	DDX59	1.75997	1.18993
226867_at	DENND4C	1.50663	1.04736
232278_s_at	DEPDC1	1.53401	1.02166
202802_at	DHPS	1.6363	0.930409
207831_x_at	DHPS	1.51512	1.02745
210788_s_at	DHRS7	1.73976	1.07107
222574_s_at	DHX40	1.68581	1.05157
227199_at	DIP2A	1.72193	0.999381
1556821_x_at	DLEU2	1.6114	0.800525
203791_at	DMXL1	1.72077	1.05168
241472_at	DMXL1	1.64255	1.139
1554333_at	DNAJA4	1.50437	0.798849
1554334_a_at	DNAJA4	1.54559	0.845588
219237_s_at	DNAJB14	1.78476	1.1855
202842_s_at	DNAJB9	1.53362	1.05471
202843_at	DNAJB9	1.6203	1.21038
218409_s_at	DNAJC1	1.66445	1.16302
222620_s_at	DNAJC1	1.83976	1.11727
222621_at	DNAJC1	1.99941	1.00827
228622_s_at	DNAJC4	1.69406	1.10862
203912_s_at	DNASE1L1	1.68007	1.03524
226875_at	DOCK11	2.4387	1.05044
225502_at	DOCK8	1.66443	1.01663
232843_s_at	DOCK8	1.71012	1.06206
213391_at	DPY19L4	1.72878	1.28905
217901_at	DSG2	1.81287	0.779899
236649_at	DTWD1	1.55806	1.00696
229115_at	DYNC1H1	1.79454	1.38201
213186_at	DZIP3	1.76512	1.20925
219787_s_at	ECT2	1.50712	1.04729
219833_s_at	EFHC1	1.53054	0.810014
225656_at	EFHC1	1.53111	1.12278
1557749_at	EHBP1L1	2.07628	0.776018
202021_x_at	EIF1	2.11582	0.853302
211956_s_at	EIF1	1.51648	0.936345
212130_x_at	EIF1	2.18779	0.869544
212227_x_at	EIF1	2.10912	0.85153
201738_at	EIF1B	1.52024	0.979303
223015_at	EIF2A	1.51336	1.11843
225827_at	EIF2C2	1.60547	0.689989
219426_at	EIF2C3	1.66035	1.14531
204513_s_at	ELMO1	1.77798	0.906429
234464_s_at	EME1	1.51284	0.823849
212570_at	ENDOD1	1.50233	1.23056
204161_s_at	ENPP4	1.81469	1.06067
226594_at	ENTPD5	1.51995	1.21545
213579_s_at	EP300	1.64711	0.833887
228256_s_at	EPB41L4A	2.24032	0.867047
37986_at	EPOR	1.56316	0.948314
200842_s_at	EPRS	1.6967	1.13707
200843_s_at	EPRS	1.56893	0.991761
222473_s_at	ERBB2IP	1.62834	0.898592
205530_at	ETFDH	1.53436	1.0964
33494_at	ETFDH	1.50736	1.05278
211742_s_at	EVI2B	2.35362	0.861426
222127_s_at	EXOC1	1.64406	0.91785
211310_at	EZH1	1.69447	0.535536
223000_s_at	F11R	1.55184	0.824225
224217_s_at	FAF1	1.50896	0.982334
236733_at	FAF1	1.54162	0.815738
224783_at	FAM100B	1.83684	1
224785_at	FAM100B	1.65183	0.884296
212400_at	FAM102A	1.59588	1.05234
225319_s_at	FAM104A	1.5845	0.974227
225362_at	FAM122B	2.54181	1.21192
217966_s_at	FAM129A	3.74782	1.17049
217967_s_at	FAM129A	3.77721	1.30242
231146_at	FAM24B	1.54912	1.28341
203206_at	FAM53B	1.88244	0.892235
238460_at	FAM83A	2.37435	0.827057
238741_at	FAM83A	2.25617	0.902429
239586_at	FAM83A	1.94286	1.00652
225864_at	FAM84B	4.40426	1.03985
227951_s_at	FAM98C	1.669	0.954562
239223_s_at	FBXL20	1.64384	1.14601
209943_at	FBXL4	1.65112	0.948347
226541_at	FBXO30	1.58446	1.18248
221813_at	FBXO42	1.78121	1.08551
1559096_x_at	FBXO9	1.50247	1.11208
1565976_at	FCHO2	1.60277	0.680215
228220_at	FCHO2	1.72725	0.959955
238666_at	FDFT1	1.88662	0.970005
241954_at	FDFT1	2.10191	0.802134
227948_at	FGD4	1.91276	0.970369
1556283_s_at	FGFR1OP2	1.79812	1.35888
223262_s_at	FGFR1OP2	2.00093	1.20852
223263_s_at	FGFR1OP2	2.18696	1.45203
236808_at	FGFR1OP2	2.9083	1.03435
206857_s_at	FKBP1B	3.3441	1.10918
235250_at	FLCN	2.22847	0.970319
226419_s_at	FLJ44342	2.38032	0.834663
227129_x_at	FLJ45340	1.61838	1.09994
208614_s_at	FLNB	1.5003	0.898017
212288_at	FNBP1	1.57587	1.22189
215017_s_at	FNBP1L	2.05782	1.02317
242310_at	FNBP1L	2.45742	0.882917
229272_at	FNBP4	1.90551	1.00474
228250_at	FNIP1	2.33662	1.36658
228768_at	FNIP1	1.7002	0.933815
204072_s_at	FRY	1.52568	1.29336
214211_at	FTH1	1.57668	0.835336
206109_at	FUT1	1.72105	0.95862
201635_s_at	FXR1	1.69255	1.31826
229519_at	FXR1	1.61402	1.42155
210105_s_at	FYN	3.21667	1.02609
203853_s_at	GAB2	2.07551	0.74954
208868_s_at	GABARAPL1	1.54173	0.952171
208869_s_at	GABARAPL1	1.83186	1.08355
211458_s_at	GABARAPL1 /// GABARAPL3	1.80306	1.19386
208693_s_at	GARS	1.70436	0.994083
235709_at	GAS2L3	1.5142	0.990708
208503_s_at	GATAD1	1.87183	1.02383
213018_at	GATAD1	1.53832	0.963434
236140_at	GCLM	1.60626	0.526268
221577_x_at	GDF15	4.24842	0.911988
201864_at	GDI1	1.6875	0.942762
238681_at	GDPD1	1.72984	1.03659
213343_s_at	GDPD5	2.02161	1.04456
32502_at	GDPD5	1.97126	0.938617
219821_s_at	GFOD1	1.77452	0.958288
202721_s_at	GFPT1	2.0944	1.09687
202722_s_at	GFPT1	4.37662	1.02872
202322_s_at	GGPS1	1.85303	1.35798
207387_s_at	GK	1.5001	1.08683
229312_s_at	GKAP1	1.93236	1.17567
234192_s_at	GKAP1	2.3893	0.953971
200648_s_at	GLUL	2.02234	0.853027
217202_s_at	GLUL	1.96142	0.899098
35436_at	GOLGA2	1.67858	0.869824
208798_x_at	GOLGA8A	1.72273	1.10926
236862_at	GOPC	1.60303	1.22865
221922_at	GPSM2	1.54835	1.12741
224839_s_at	GPT2	1.7375	0.863752
208406_s_at	GRAP2	1.85661	1.06366
209409_at	GRB10	1.9866	0.809051
209410_s_at	GRB10	2.44334	1.05416
210999_s_at	GRB10	2.94026	0.964875
215248_at	GRB10	3.18602	1.12366
205770_at	GSR	1.50756	0.797876
202605_at	GUSB	1.60327	0.824389
202947_s_at	GYPC	1.56466	1.03376
240671_at	GYPC	1.74121	1.01064
1561136_at	GYPE	1.68521	0.87853
1561137_s_at	GYPE	1.87291	1.01496
225884_s_at	GZF1	1.57758	1.14215
208886_at	H1F0	1.7264	0.892001
205012_s_at	HAGH	1.68773	1.08558
202455_at	HDAC5	1.65534	0.985692
206846_s_at	HDAC6	1.84478	1.09601
226510_at	HEATR5A	1.70351	1.04527
218603_at	HECA	2.19357	0.961436
241955_at	HECTD1	1.65991	1.06563
225988_at	HERC4	1.91902	1.10396
225989_at	HERC4	2.34277	1.11961
217168_s_at	HERPUD1	1.71787	0.898124
222751_at	HERPUD2	1.50578	0.944983
213763_at	HIPK2	1.83066	1.15228
219028_at	HIPK2	1.97568	1.00726
225097_at	HIPK2	1.96639	1.03628
225115_at	HIPK2	2.29322	1.04098
225116_at	HIPK2	2.13757	0.94539
225368_at	HIPK2	1.97256	0.794063
215071_s_at	HIST1H2AC	2.12715	0.949319
221582_at	HIST3H2A	2.30044	1.09565
212642_s_at	HIVEP2	1.64946	0.839471
219269_at	HMBOX1	1.56072	0.978395
202539_s_at	HMGCR	1.53017	1.04012
221750_at	HMGCS1	1.67248	0.997239
203665_at	HMOX1	3.09226	1.11299
225385_s_at	HNRPLL	2.01319	1.11239
241692_at	HNRPLL	2.2304	0.96112
220633_s_at	HP1BP3	1.5311	1.07404
229204_at	HP1BP3	1.62096	1.01495
217989_at	HSD17B11	2.03637	1.18776
205700_at	HSD17B6	2.19017	1.41125
213418_at	HSPA6	1.55827	1.13578
213931_at	ID2 /// ID2B	2.12016	1.25759
1555037_a_at	IDH1	3.51083	0.975405
201193_at	IDH1	3.14998	0.985141
242001_at	IDH1	4.8662	0.941253
242956_at	IDH1	2.62851	0.942671
202146_at	IFRD1	2.67419	1.11571
202147_s_at	IFRD1	2.54988	1.28131
202105_at	IGBP1	1.55502	0.994768
203628_at	IGF1R	1.54185	0.995028
202421_at	IGSF3	1.7659	1.04869
207375_s_at	IL15RA	1.53252	1.41232
202948_at	IL1R1	2.02956	0.974148
1568943_at	INPP5D	1.64383	0.943779
201625_s_at	INSIG1	1.63477	0.811421
201626_at	INSIG1	1.58033	0.774695
201627_s_at	INSIG1	1.78983	0.920679
229633_at	INTS10	1.60814	1.01062
224570_s_at	IRF2BP2	1.60796	0.834846
224571_at	IRF2BP2	2.20174	0.792837
202597_at	IRF6	1.9526	0.932537
209184_s_at	IRS2	1.63232	0.810954
209744_x_at	ITCH	2.16051	1.06733
217094_s_at	ITCH	2.04246	0.960839
235057_at	ITCH	1.83473	1.12587
1553530_a_at	ITGB1	1.91171	1.12197
1553678_a_at	ITGB1	1.78584	0.989004
203710_at	ITPR1	1.87838	0.997836
1562031_at	JAK2	1.76361	0.782976
205841_at	JAK2	2.02144	1.13945
205842_s_at	JAK2	2.21135	1.14377
225798_at	JAZF1	1.55381	0.892572
225800_at	JAZF1	2.26575	1.16672
221763_at	JMJD1C	1.72905	1.19532
224933_s_at	JMJD1C	1.75306	1.31043
228793_at	JMJD1C	1.53667	1.10191
226352_at	JMY	2.00247	0.763718
241985_at	JMY	2.2154	1.10923
217938_s_at	KCMF1	1.69953	0.931482
227647_at	KCNE3	1.97064	0.976881
204678_s_at	KCNK1	1.5954	1.06737
204679_at	KCNK1	2.05021	1.43394
204401_at	KCNN4	1.87052	1.12787
226493_at	KCTD18	1.50654	0.73254
38892_at	KIAA0240	1.59687	0.820297
203288_at	KIAA0355	1.55832	1.02294
212428_at	KIAA0368	1.61875	1.06127
212794_s_at	KIAA1033	1.88163	1.39723
212795_at	KIAA1033	1.68085	1.38193
215936_s_at	KIAA1033	1.67212	1.34468
212779_at	KIAA1109	2.35902	1.0191
227230_s_at	KIAA1211	1.5037	0.955822
227231_at	KIAA1211	1.7679	0.69455
223110_at	KIAA1429	1.70073	0.911434
225717_at	KIAA1715	1.61351	0.821515
228446_at	KIAA2026	1.7261	0.774907
239853_at	KLC3	1.6958	1.23488
219657_s_at	KLF3	2.17976	0.96904
225140_at	KLF3	2.15131	0.941406
1555832_s_at	KLF6	1.59056	1.20891
208961_s_at	KLF6	1.561	1.32311
203542_s_at	KLF9	2.28272	1.0347
203543_s_at	KLF9	2.61645	0.810875
217906_at	KLHDC2	2.10085	1.12711
219331_s_at	KLHDC8A	1.77233	1.1618
222871_at	KLHDC8A	1.89446	1.18135
225755_at	KLHDC8B	2.69595	0.866641
225068_at	KLHL12	1.65073	0.890577
221985_at	KLHL24	2.82311	0.814289
221986_s_at	KLHL24	2.75982	0.658846
226158_at	KLHL24	3.78509	0.881696
228167_at	KLHL6	1.52271	1.29448
227250_at	KREMEN1	1.54222	1.0033
235252_at	KSR1	1.86675	0.806588
203041_s_at	LAMP2	1.52617	1.0641
203042_at	LAMP2	1.95188	0.937177
205569_at	LAMP3	1.90243	1.23071
223888_s_at	LARS	1.80772	0.932033
226520_at	LCOR	1.55145	1.04232
235970_at	LCORL	1.6088	1.19056
207170_s_at	LETMD1	1.6115	0.958988
208934_s_at	LGALS8	1.6385	1.24769
218326_s_at	LGR4	1.90914	0.84602
205571_at	LIPT1	1.54418	1.11426
209205_s_at	LMO4	1.59463	0.817852
231135_at	LOC151174	1.67419	0.992576
231828_at	LOC253039	1.80152	0.905127
227415_at	LOC283508	2.12054	0.959744
230588_s_at	LOC285074	1.90129	1.10852
230179_at	LOC285812	1.82407	0.799208
238893_at	LOC338758	1.81054	1.17322
230815_at	LOC389765	1.87915	1.24572
214035_x_at	LOC399491	2.04867	1.03325
1555858_at	LOC440944	1.80644	1.07718
1555860_x_at	LOC440944	1.50845	1.23184
1557055_s_at	LOC643837	1.68455	0.882427
209017_s_at	LONP1	2.00755	0.929972
216250_s_at	LPXN	1.55507	1.35974
242778_at	LPXN	2.91962	1.4664
204674_at	LRMP	1.70853	1.07912
35974_at	LRMP	2.05049	1.13981
201412_at	LRP10	1.72549	0.910525
229231_at	LRRC37B	1.50126	1.19527
218684_at	LRRC8D	1.56239	0.952313
218364_at	LRRFIP2	1.61012	0.916226
220610_s_at	LRRFIP2	2.20603	1.04124
239557_at	LRRFIP2	1.56759	0.763
215967_s_at	LY9	1.80653	1.11427
210044_s_at	LYL1	2.13297	1.00301
203518_at	LYST	2.26873	1.35897
210943_s_at	LYST	1.61978	1.13383
222670_s_at	MAFB	1.81722	1.28961
223940_x_at	MALAT1	1.76719	0.806082
224558_s_at	MALAT1	1.88303	1.15317
224567_x_at	MALAT1	1.5488	0.92692
224568_x_at	MALAT1	2.25401	0.955964
228582_x_at	MALAT1	3.10723	1.34707
208116_s_at	MAN1A1	2.34152	1.28149
202032_s_at	MAN2A2	1.98559	0.896981
226979_at	MAP3K2	1.52054	1.01318
200835_s_at	MAP4	1.65258	0.962779
218181_s_at	MAP4K4	1.89807	0.937899
244846_at	MAP4K4	1.50841	1.14449
1552263_at	MAPK1	1.86565	0.812851
1552264_a_at	MAPK1	1.53361	1.01149
208351_s_at	MAPK1	1.58945	1.05634
210449_x_at	MAPK14	1.63604	1.14966
211561_x_at	MAPK14	1.61744	1.10923
213178_s_at	MAPK8IP3	1.51579	1.08919
202568_s_at	MARK3	1.53554	0.986077
213671_s_at	MARS	1.53236	0.992598
213672_at	MARS	3.07142	1.18583
220195_at	MBD5	1.71941	0.981968
227839_at	MBD5	2.33057	1.14005
226076_s_at	MBD6	2.32979	0.914715
227833_s_at	MBD6	2.08059	0.869041
203640_at	MBNL2	2.35186	1.47688
205017_s_at	MBNL2	1.78881	1.13471
205018_s_at	MBNL2	3.84596	1.1235
230688_at	MBNL2	2.21337	1.2228
232138_at	MBNL2	2.50648	1.27784
232369_at	MBNL2	2.93197	1.44621
232978_at	MBNL2	2.51929	1.00284
236067_at	MBNL2	2.0977	1.33927
236699_at	MBNL2	2.00391	1.07733
219814_at	MBNL3	3.56536	1.13525
234164_at	MBNL3	1.81228	0.972875
226726_at	MBOAT2	1.68977	1.05583
210136_at	MBP	1.50775	1.06596
220122_at	MCTP1	1.55639	1.3613
208328_s_at	MEF2A	2.33321	0.977939
212535_at	MEF2A	1.56399	1.01831
239571_at	MEF2A	1.84971	1.34068
209199_s_at	MEF2C	1.55769	1.01169
212830_at	MEGF9	1.93455	0.945538
213457_at	MFHAS1	1.61116	0.872824
225478_at	MFHAS1	1.81167	0.906567
200898_s_at	MGEA5	1.7949	1.08081
223494_at	MGEA5	1.80819	1.13994
224725_at	MIB1	2.4777	1.02667
205904_at	MICA	1.77645	1.08028
55081_at	MICALL1	1.55252	0.833995
206247_at	MICB	2.36272	1.11063
212022_s_at	MKI67	1.62156	0.963155
209845_at	MKRN1	2.02935	1.05953
244110_at	MLL	1.90506	1.34903
222413_s_at	MLL3	1.71924	0.846603
222414_at	MLL3	1.72927	0.833338
222415_at	MLL3	1.71637	0.857616
232940_s_at	MLL3	2.04204	1.14083
223700_at	MND1	1.633	1.08046
213000_at	MORC3	1.55169	1.0532
221895_at	MOSPD2	1.57043	1.35355
64883_at	MOSPD2	1.58266	1.16892
206205_at	MPHOSPH9	1.71398	0.999458
205614_x_at	MST1	1.7988	1.16602
216320_x_at	MST1	1.7755	1.06328
201761_at	MTHFD2	1.79435	1.01621
226929_at	MTHFR	1.63285	0.731523
239035_at	MTHFR	1.7528	0.918892
219786_at	MTL5	2.15579	0.826608
202197_at	MTMR3	1.68445	0.950394
240271_at	MTMR3	1.58664	0.977202
203037_s_at	MTSS1	1.84062	1.31046
202364_at	MXI1	1.73085	0.967379
232676_x_at	MYEF2	1.78479	1.15844
225111_s_at	NAPB	1.72636	0.948684
1568857_a_at	NBR1	1.90381	1.1329
1553992_s_at	NBR2	2.04387	0.943129
207700_s_at	NCOA3	1.56795	1.31237
209061_at	NCOA3	1.60518	1.22199
211352_s_at	NCOA3	1.78397	1.0783
212445_s_at	NEDD4L	2.32378	0.924293
211080_s_at	NEK2	1.7762	1.07306
212530_at	NEK7	1.95376	1.08608
215092_s_at	NFAT5	2.46355	1.21894
224984_at	NFAT5	1.52924	1.00587
201146_at	NFE2L2	1.50888	0.931943
224975_at	NFIA	1.54177	0.74786
232997_at	NFIA	1.6996	0.821828
212483_at	NIPBL	1.70164	1.16323
231235_at	NKTR	1.80658	0.820707
222590_s_at	NLK	1.59841	1.02028
218036_x_at	NMD3	1.51497	1.18249
204862_s_at	NME3	1.5052	1.31905
202783_at	NNT	1.59866	1.00266
208698_s_at	NONO	2.04268	0.910771
210470_x_at	NONO	2.17375	1.14512
235410_at	NPHP3	2.72336	1.19891
235432_at	NPHP3	2.40348	0.634194
225768_at	NR1D2	2.64427	1.03502
204791_at	NR2C1	2.02755	1.00739
225477_s_at	NR2C2	1.55506	0.926867
201865_x_at	NR3C1	1.59186	0.980047
211671_s_at	NR3C1	1.70827	0.987059
216321_s_at	NR3C1	2.12648	0.910901
232431_at	NR3C1	1.61352	0.970402
229422_at	NRD1	1.63099	0.717923
202599_s_at	NRIP1	1.55162	1.19977
219708_at	NT5M	1.55176	1.01658
222512_at	NUB1	1.66749	1.27977
202697_at	NUDT21	1.66004	1.06282
212181_s_at	NUDT4	2.04554	0.949325
212183_at	NUDT4	1.69766	0.900111
206302_s_at	NUDT4 /// NUDT4P1	1.61063	1.0355
206303_s_at	NUDT4 /// NUDT4P1	1.73422	1.00728
214250_at	NUMA1	1.90915	1.10783
204435_at	NUPL1	1.56279	1.15142
210415_s_at	ODF2	1.54993	0.928449
212307_s_at	OGT	1.86089	1.40926
1562337_at	OR7D2	2.2088	0.688065
228801_at	ORMDL1	1.64392	1.18377
208158_s_at	OSBPL1A	1.77353	1.04023
223805_at	OSBPL6	1.513	0.697546
235198_at	OSTM1	1.56304	1.21358
226140_s_at	OTUD1	2.30024	1.01064
218197_s_at	OXR1	2.28867	1.28163
222553_x_at	OXR1	1.97742	1.25022
223879_s_at	OXR1	1.9282	1.29081
1554691_a_at	PACSIN2	1.59745	1.14092
201651_s_at	PACSIN2	1.75378	0.857105
200815_s_at	PAFAH1B1	1.87426	0.994916
218433_at	PANK3	1.66029	0.780374
227626_at	PAQR8	1.50564	0.917634
232683_s_at	PARP6	1.57439	1.02895
234710_s_at	PARP6	1.52166	0.867331
202875_s_at	PBX2	3.03632	1.19403
210023_s_at	PCGF1	1.57752	0.941645
235331_x_at	PCGF5	1.5518	1.01698
202847_at	PCK2	2.56484	1.05986
209997_x_at	PCM1	2.14298	1.13413
226119_at	PCMTD1	1.91677	1.06948
232382_s_at	PCMTD1	1.54761	0.947868
235507_at	PCMTD1	1.67289	1.42645
238902_at	PCMTD1	1.6376	0.713816
218953_s_at	PCYOX1L	1.50426	0.752578
205872_x_at	PDE4DIP	1.79561	0.979239
232615_at	PDE4DIP	1.53083	1.00714
227255_at	PDIK1L	1.69807	0.912034
203243_s_at	PDLIM5	1.87492	1.13672
216804_s_at	PDLIM5	1.83637	0.942827
1553589_a_at	PDZK1IP1	1.85861	1.30018
219630_at	PDZK1IP1	2.11176	1.34862
228618_at	PEAR1	2.96826	0.91615
208982_at	PECAM1	1.59014	1.16686
218319_at	PELI1	1.54335	1.2246
219132_at	PELI2	3.23342	1.12036
229553_at	PGM2L1	1.52852	0.893683
226508_at	PHC3	1.554	1.13459
225816_at	PHF17	1.69698	1.07678
225820_at	PHF17	1.69608	0.956683
1554153_a_at	PHF21A	1.51589	1.02083
203278_s_at	PHF21A	1.74743	0.812463
215718_s_at	PHF3	1.92946	1.04405
217951_s_at	PHF3	2.04428	0.904155
217952_x_at	PHF3	2.28169	1.06501
217954_s_at	PHF3	2.09247	0.910226
201397_at	PHGDH	4.30019	1.06318
242248_at	PHKB	2.49011	1.10061
241905_at	PIK3C2A	1.68289	1.13236
205632_s_at	PIP5K1B	1.66866	1.03672
210647_x_at	PLA2G6	1.66526	1.23718
219014_at	PLAC8	1.78625	0.743642
205372_at	PLAG1	2.61993	0.928822
232530_at	PLD1	1.60314	1.00665
212146_at	PLEKHM2	1.75949	1.18691
218901_at	PLSCR4	2.19987	0.871065
203467_at	PMM1	1.67566	0.984204
224857_s_at	POLR1D	1.86368	0.88555
209382_at	POLR3C	1.86718	1.0145
210573_s_at	POLR3C	1.79335	1.025
239134_at	POLR3C	1.92945	1.08278
223437_at	PPARA	1.69127	0.941712
223438_s_at	PPARA	1.69015	0.985398
226978_at	PPARA	1.54437	0.832823
219066_at	PPCDC	1.57552	1.16772
210407_at	PPM1A	1.6977	0.988837
229027_at	PPM1A	1.52361	0.920213
37028_at	PPP1R15A	1.56627	0.985164
224692_at	PPP1R15B	1.5043	0.821847
202166_s_at	PPP1R2	1.61986	1.22508
32541_at	PPP3CC	1.75462	1.11278
1558027_s_at	PRKAB2	2.03743	1.12615
242482_at	PRKAR1A	1.56592	0.996462
223797_at	PRO2852	1.51769	0.950059
202529_at	PRPSAP1	1.70526	1.0033
220892_s_at	PSAT1	3.04785	1.20022
223062_s_at	PSAT1	3.27889	0.90356
218371_s_at	PSPC1	2.03258	1.00886
205194_at	PSPH	1.56895	0.716702
201896_s_at	PSRC1	1.78519	0.975825
243995_at	PTAR1	2.06023	1.32266
204053_x_at	PTEN	1.9722	0.984251
204054_at	PTEN	1.54507	1.0087
211711_s_at	PTEN	2.20847	0.984275
238669_at	PTGS1	1.70312	0.978496
229517_at	PTPDC1	3.12242	1.14387
238841_at	PTPDC1	2.15252	0.976697
213136_at	PTPN2	1.54228	1.39205
205171_at	PTPN4	1.53443	1.19452
207238_s_at	PTPRC	1.73213	1.11466
212587_s_at	PTPRC	2.21584	1.38037
212588_at	PTPRC	1.6522	1.06275
200677_at	PTTG1IP	1.69051	0.935655
1552275_s_at	PXK	1.91598	1.11011
225796_at	PXK	1.70313	0.866947
212263_at	QKI	1.51935	0.953356
241938_at	QKI	1.74398	1.04041
203831_at	R3HDM2	1.93038	0.865594
228613_at	RAB11FIP3	1.87602	1.03547
235059_at	RAB12	1.97095	0.794167
230075_at	RAB39B	3.75281	0.987431
213531_s_at	RAB3GAP1	1.76206	1.05946
223471_at	RAB3IP	2.71622	1.18072
238526_at	RAB3IP	1.70932	1.06102
210127_at	RAB6B	1.52367	0.911541
221792_at	RAB6B	1.52209	0.899967
204028_s_at	RABGAP1	1.6446	1.14848
1565762_at	RABGAP1L	1.51447	1.02935
213982_s_at	RABGAP1L	1.58448	1.18648
209050_s_at	RALGDS	1.50894	0.920754
203911_at	RAP1GAP	1.82325	1.06847
1569237_at	RAPGEF2	1.59964	1.0824
1569238_a_at	RAPGEF2	2.27253	1.16416
203096_s_at	RAPGEF2	1.82943	1.00374
203097_s_at	RAPGEF2	1.68025	0.960649
215992_s_at	RAPGEF2	1.93527	0.959243
234033_at	RAPGEF2	1.71522	0.99824
238176_at	RAPGEF2	1.51429	0.615083
231075_x_at	RAPH1	1.85375	1.1764
223467_at	RASD1	1.92878	1.11884
202033_s_at	RB1CC1	1.54712	1.36809
202034_x_at	RB1CC1	1.51217	1.05673
237626_at	RB1CC1	2.10055	1.08291
221827_at	RBCK1	1.85391	1.0043
226732_at	RBM33	1.61691	0.836342
204097_s_at	RBMX2	1.62243	1.00444
222666_s_at	RCL1	1.58969	0.90084
218344_s_at	RCOR3	1.76375	0.991449
222605_at	RCOR3	1.83548	0.944225
225763_at	RCSD1	1.94789	1.2697
228980_at	RFFL	1.81965	0.982006
237919_at	RFFL	1.6816	0.900364
212968_at	RFNG	1.66808	1.03059
209110_s_at	RGL2	1.69217	1.07586
209324_s_at	RGS16	1.76594	1.09025
209325_s_at	RGS16	1.87018	1.0701
203823_at	RGS3	1.74428	1.00533
226945_at	RHBDD1	1.58032	0.846405
1553713_a_at	RHEBL1	1.7358	1.18222
218323_at	RHOT1	1.55196	0.946085
222148_s_at	RHOT1	1.59413	0.977213
226310_at	RICTOR	1.50422	1.11039
202129_s_at	RIOK3	1.59002	1.08552
236223_s_at	RIT1	2.13633	1.15988
236224_at	RIT1	1.60341	1.19478
239843_at	RIT1	1.54766	1.39068
243463_s_at	RIT1	1.94686	1.29501
212479_s_at	RMND5A	1.58955	1.10329
224186_s_at	RNF123	1.57351	1.01466
223591_at	RNF135	1.61153	0.899314
223592_s_at	RNF135	1.56471	0.788833
220985_s_at	RNF170	1.79786	1.13903
226104_at	RNF170	2.16223	0.929412
230720_at	RNF182	1.56169	0.86345
212155_at	RNF187	1.5463	0.963232
226999_at	RNPC3	1.56864	0.849862
210426_x_at	RORA	3.68148	1.33734
210479_s_at	RORA	3.50113	1.23693
204633_s_at	RPS6KA5	1.9563	0.975457
218909_at	RPS6KC1	1.79376	0.931991
218088_s_at	RRAGC	1.51234	1.02054
221524_s_at	RRAGD	1.69567	1.02097
218166_s_at	RSF1	1.81386	1.1829
222540_s_at	RSF1	1.73445	1.06242
1556049_at	RTN4	1.82868	1.43988
205087_at	RWDD3	1.70356	1.43669
202426_s_at	RXRA	2.22828	1.06797
206306_at	RYR3	2.33538	0.653979
200802_at	SARS	1.78151	1.09772
237689_at	SARS	2.13598	0.723729
203455_s_at	SAT1	1.75319	0.963882
210592_s_at	SAT1	1.86742	1.02969
213988_s_at	SAT1	1.87983	1.15748
230333_at	SAT1	2.43607	1.11231
240830_at	SCARNA17	1.55767	0.853925
237137_at	SCARNA2	2.5423	1.31143
236487_at	SCLT1	1.60306	1.2828
221220_s_at	SCYL2	1.88634	1.35151
224960_at	SCYL2	1.99409	0.981282
228274_at	SDSL	1.7048	1.38937
202083_s_at	SEC14L1	2.01271	1.00688
239492_at	SEC14L4	1.57856	1.12808
212902_at	SEC24A	1.59494	0.939414
202798_at	SEC24B	2.05836	0.935133
202375_at	SEC24D	1.75503	0.76004
224250_s_at	SECISBP2	1.5397	1.1836
202061_s_at	SEL1L	2.37894	0.983017
202062_s_at	SEL1L	2.31665	1.27839
230265_at	SEL1L	3.71005	1.09966
202318_s_at	SENP6	1.59985	1.06413
214790_at	SENP6	1.89518	0.986161
243768_at	SENP6	1.52872	0.906534
223444_at	SENP7	2.06466	1.1832
201427_s_at	SEPP1	1.67562	1.2932
208671_at	SERINC1	1.92149	0.825075
212268_at	SERPINB1	1.5743	0.969539
213572_s_at	SERPINB1	1.57379	0.861691
212190_at	SERPINE2	1.61495	1.02861
236599_at	SERPINE2	1.91887	1.1018
223195_s_at	SESN2	2.72569	1.06035
223196_s_at	SESN2	2.43799	0.910941
235683_at	SESN3	1.91996	1.07816
235684_s_at	SESN3	1.97158	1.09666
243546_at	SESN3	1.55708	1.25062
220946_s_at	SETD2	1.62229	1.31289
235339_at	SETDB2	1.56867	0.971034
221768_at	SFPQ	1.51381	0.945621
221268_s_at	SGPP1	1.6749	0.813755
223391_at	SGPP1	1.66156	0.892773
228745_at	SGTB	1.93195	0.960471
203320_at	SH2B3	1.89896	1.09576
210101_x_at	SH3GLB1	1.56917	1.22831
202980_s_at	SIAH1	1.54113	1.05102
221562_s_at	SIRT3	1.60801	0.947432
203123_s_at	SLC11A2	1.70563	0.946576
203124_s_at	SLC11A2	1.58573	0.914353
203125_x_at	SLC11A2	1.55263	0.911549
237106_at	SLC11A2	1.81655	0.9921
223596_at	SLC12A6	1.51324	1.01674
218066_at	SLC12A7	1.53447	1.2279
205856_at	SLC14A1	1.57183	0.821594
229151_at	SLC14A1	1.7487	1.03023
212810_s_at	SLC1A4	1.72193	1.00326
208916_at	SLC1A5	1.55424	0.943729
232232_s_at	SLC22A16	1.57681	0.977877
232233_at	SLC22A16	1.67381	1.04257
205896_at	SLC22A4	1.81225	1.09203
205074_at	SLC22A5	1.58141	1.02385
237741_at	SLC25A36	2.01276	1.33094
221920_s_at	SLC25A37	1.6292	0.930452
222528_s_at	SLC25A37	1.58476	0.775152
237568_at	SLC25A37	1.50437	1.01378
242335_at	SLC25A37	1.87698	0.907336
217961_at	SLC25A38	1.73516	0.859638
201250_s_at	SLC2A1	2.065	0.965863
235633_at	SLC2A1	2.08909	1.48741
202499_s_at	SLC2A3	1.56895	1.21873
218494_s_at	SLC2A4RG	2.20521	1.0057
212907_at	SLC30A1	1.91004	0.937042
228181_at	SLC30A1	1.97978	0.801702
203165_s_at	SLC33A1	1.51172	0.97802
218519_at	SLC35A5	1.57827	1.32981
213082_s_at	SLC35D2	1.63099	0.918718
213083_at	SLC35D2	1.87491	0.944514
224579_at	SLC38A1	1.53066	1.01117
218041_x_at	SLC38A2	1.56091	0.967811
220924_s_at	SLC38A2	1.54864	0.907985
222982_x_at	SLC38A2	1.7539	1.01055
200924_s_at	SLC3A2	2.28766	1.15597
224609_at	SLC44A2	1.62513	0.873517
1552713_a_at	SLC4A1	2.28372	1.11075
212290_at	SLC7A1	1.5738	0.967798
203076_s_at	SMAD2	1.70341	1.07322
203077_s_at	SMAD2	1.62492	1.08621
218137_s_at	SMAP1	1.97482	0.900105
218781_at	SMC6	1.67718	1.21932
241620_at	SMCHD1	1.54323	0.852419
219793_at	SNX16	2.16314	1.23737
229618_at	SNX16	1.71782	1.17872
202113_s_at	SNX2	1.60038	1.11997
218705_s_at	SNX24	2.68659	1.07539
222716_s_at	SNX24	1.96263	0.819343
222417_s_at	SNX5	1.50163	0.934261
226572_at	SOCS7	1.92395	0.866539
222513_s_at	SORBS1	1.6606	1.19292
233369_at	SOS2	1.63418	1.1177
212468_at	SPAG9	2.03744	0.807709
212470_at	SPAG9	1.83178	0.902063
223580_at	SPSB2	2.08728	1.40396
221769_at	SPSB3	1.59362	1.1572
46256_at	SPSB3	1.72312	1.09265
225252_at	SRXN1	1.563	0.80344
202816_s_at	SS18	1.78753	1.22802
203787_at	SSBP2	1.68717	1.1612
210829_s_at	SSBP2	1.68686	1.1456
203018_s_at	SSX2IP	1.78655	1.14874
203019_x_at	SSX2IP	1.87847	1.09317
210871_x_at	SSX2IP	1.77825	1.09465
220937_s_at	ST6GALNAC4	1.54708	1.04556
221551_x_at	ST6GALNAC4	1.58376	1.04823
226390_at	STARD4	1.87178	1.033
231017_at	STK11	1.51869	1.01828
202693_s_at	STK17A	1.72248	0.862028
202694_at	STK17A	1.71606	1.0276
208854_s_at	STK24	1.80859	0.897599
208855_s_at	STK24	1.5029	0.899919
223746_at	STK4	1.69842	1.04002
215505_s_at	STRN3	1.70286	1.14837
213434_at	STX2	1.72439	0.893148
218242_s_at	SUV420H1	1.64174	0.965212
202553_s_at	SYF2	2.10247	1.10918
212990_at	SYNJ1	1.65628	1.01863
227134_at	SYTL1	2.82653	1.08511
227205_at	TAF1	1.66255	0.824478
227884_at	TAF15	1.69007	0.879033
200977_s_at	TAX1BP1	1.60895	1.26579
221858_at	TBC1D12	2.37083	1.38164
218268_at	TBC1D15	1.69398	1.29964
218466_at	TBC1D17	1.65711	0.756118
201813_s_at	TBC1D5	1.68477	1.00794
222634_s_at	TBL1XR1	1.65188	1.26116
226318_at	TBRG1	1.5623	0.774151
216241_s_at	TCEA1	1.72065	1.104
229706_at	TCERG1	1.54784	0.794677
208986_at	TCF12	1.55986	0.99249
205796_at	TCP11L1	2.28235	1.24157
202720_at	TES	3.01656	0.910324
205486_at	TESK2	1.72916	0.967636
210664_s_at	TFPI	2.22338	1.2675
210665_at	TFPI	3.08223	1.2816
210215_at	TFR2	1.73935	0.989395
237215_s_at	TFRC	1.60542	0.933949
201042_at	TGM2	2.10425	1.02072
211003_x_at	TGM2	2.08999	1.02617
211573_x_at	TGM2	1.96119	1.15581
235653_s_at	THAP6	1.5793	1.06167
201109_s_at	THBS1	3.02935	1.49233
201110_s_at	THBS1	3.49908	1.42713
202406_s_at	TIAL1	1.50211	0.878559
201666_at	TIMP1	1.51582	0.806988
232017_at	TJP2	1.63435	1.28327
213882_at	TM2D1	1.98715	1.20686
236524_at	TM2D1	1.63237	1.26004
219892_at	TM6SF1	2.40044	1.17757
226050_at	TMCO3	1.54032	0.87566
222787_s_at	TMEM106B	1.97789	0.991223
226529_at	TMEM106B	1.51555	1.01581
227172_at	TMEM116	2.57506	1.25681
218999_at	TMEM140	1.70703	1.34641
243465_at	TMEM140	2.14714	1.74421
213338_at	TMEM158	1.62765	0.706435
225489_at	TMEM18	1.5752	1.16415
212622_at	TMEM41B	1.52222	0.945
212623_at	TMEM41B	1.83629	1.00083
226338_at	TMEM55A	1.72565	0.884796
200620_at	TMEM59	1.57361	1.18522
241342_at	TMEM65	2.16731	1.09664
225412_at	TMEM87B	2.08482	1.44787
213024_at	TMF1	1.89489	1.32229
208296_x_at	TNFAIP8	1.62871	1.39774
227420_at	TNFAIP8L1	1.62276	1.27049
209295_at	TNFRSF10B	1.59217	1.07057
207643_s_at	TNFRSF1A	1.54537	0.828258
203839_s_at	TNK2	1.60853	0.996203
221748_s_at	TNS1	1.86053	1.04578
237469_at	TOP2A	1.66629	1.09684
225912_at	TP53INP1	1.89805	0.848743
212481_s_at	TPM4	1.62053	1.45552
200742_s_at	TPP1	1.88188	0.95316
213593_s_at	TRA2A	1.89256	0.963129
229574_at	TRA2A	1.91982	0.982914
218145_at	TRIB3	15.2343	1.0239
204732_s_at	TRIM23	2.17997	1.49749
204391_x_at	TRIM24	1.51559	0.76775
213301_x_at	TRIM24	1.52204	0.847546
210266_s_at	TRIM33	1.56578	1.04062
212436_at	TRIM33	1.59451	0.981429
223384_s_at	TRIM4	1.57043	1.00113
235476_at	TRIM59	1.55255	1.19247
1554250_s_at	TRIM73	2.47345	1.10743
210276_s_at	TRIOBP	1.55254	1.24181
209778_at	TRIP11	1.60785	1.0468
203732_at	TRIP4	1.64863	1.07789
205802_at	TRPC1	3.2116	1.35403
223324_s_at	TRPM7	2.24122	0.854945
207001_x_at	TSC22D3	1.82828	1.06867
208763_s_at	TSC22D3	1.93904	1.13568
203227_s_at	TSPAN31	1.54578	0.983083
209890_at	TSPAN5	1.62173	0.963598
225387_at	TSPAN5	1.60111	0.988419
225388_at	TSPAN5	1.50014	1.22234
241060_x_at	TSPAN5	1.92095	0.888741
213922_at	TTBK2	1.87736	0.568406
219481_at	TTC13	1.60326	0.870071
225180_at	TTC14	1.56407	1.15236
218972_at	TTC17	1.69817	1.18208
224852_at	TTC17	1.63887	1.14023
232323_s_at	TTC17	1.64686	1.06171
226152_at	TTC7B	1.5569	0.936559
226175_at	TTC9C	1.56011	1.18376
230690_at	TUBB1	2.61001	1.292
226181_at	TUBE1	3.69618	1.04253
203894_at	TUBG2	1.58457	1.15712
203690_at	TUBGCP3	1.62154	0.843592
215739_s_at	TUBGCP3	2.12346	1.03494
205807_s_at	TUFT1	1.50119	1.0367
226700_at	U2AF1L4	1.61788	1.1301
202333_s_at	UBE2B	1.59111	1.35667
221962_s_at	UBE2H	1.63431	0.963944
222989_s_at	UBQLN1	1.61884	1
212756_s_at	UBR2	1.97185	1.17011
209333_at	ULK1	1.66291	1.03164
238042_at	ULK1	1.56881	0.936931
231008_at	UNC5CL	1.80544	1.0708
227572_at	USP30	1.69437	1.11661
211702_s_at	USP32	1.76331	0.868795
244871_s_at	USP32	1.74779	1.15403
233595_at	USP34	2.13743	0.928109
202682_s_at	USP4	1.69301	1.04692
224048_at	USP44	2.88073	1.00066
225925_s_at	USP48	1.64087	0.908259
214792_x_at	VAMP2	1.64856	1.00281
210512_s_at	VEGFA	2.80652	0.809796
210513_s_at	VEGFA	1.60932	0.846753
211527_x_at	VEGFA	1.74153	0.835085
212171_x_at	VEGFA	1.64919	0.920991
201426_s_at	VIM	1.83034	1.32008
227987_at	VPS13A	1.7216	1.04406
227988_s_at	VPS13A	1.54953	1.0462
213243_at	VPS13B	1.90281	1.05982
236254_at	VPS13B	1.86164	0.977494
235023_at	VPS13C	2.07152	1.05095
212323_s_at	VPS13D	1.82824	0.792166
212324_s_at	VPS13D	1.67992	0.785722
220221_at	VPS13D	1.88159	0.872567
230306_at	VPS26B	1.62184	0.942181
228024_at	VPS37A	1.8257	1.0042
217742_s_at	WAC	1.75588	1.07217
219679_s_at	WAC	1.57015	0.839251
222389_s_at	WAC	1.53116	1.17144
200628_s_at	WARS	2.63174	0.987047
200629_at	WARS	2.85862	0.990466
224800_at	WDFY1	1.6556	1.05855
233559_s_at	WDFY1	1.55384	1.15574
209216_at	WDR45	1.74737	1.127
209217_s_at	WDR45	1.52763	1.07484
221981_s_at	WDR59	1.51037	1.08189
228295_at	WDR59	2.69234	1.276
221248_s_at	WHSC1L1	2.54257	0.948606
222544_s_at	WHSC1L1	1.57843	1.15517
238496_at	WHSC1L1	1.69962	0.777565
202664_at	WIPF1	1.55699	0.931735
203827_at	WIPI1	2.82144	0.919598
213836_s_at	WIPI1	2.98075	0.94129
1555068_at	WNK1	1.7854	0.68356
211992_at	WNK1	1.95987	0.954413
211993_at	WNK1	2.40735	1.01863
211994_at	WNK1	1.86804	0.90685
39313_at	WNK1	1.54855	0.629633
232282_at	WNK3	2.70394	0.908342
201294_s_at	WSB1	1.91585	1.23244
227501_at	WSB1	1.82845	1.23887
219520_s_at	WWC3	2.67662	1.12949
225273_at	WWC3	2.34154	1.01416
240134_at	WWC3	1.70707	1.0961
200670_at	XBP1	1.58258	0.953005
212160_at	XPOT	2.26936	0.86155
203655_at	XRCC1	1.51408	0.757713
1555785_a_at	XRN1	3.53767	1.26059
238760_at	YARS	1.68171	0.939046
209551_at	YIPF4	1.72501	0.993402
224953_at	YIPF5	1.73147	1.11819
212340_at	YIPF6	1.70066	1.12372
212341_at	YIPF6	1.56176	1.22277
227020_at	YPEL2	1.78253	0.881278
223179_at	YPEL3	1.79591	1.40535
217783_s_at	YPEL5	1.57566	1.25062
222408_s_at	YPEL5	2.04504	1.31332
230014_at	YPEL5	2.76675	1.18785
218647_s_at	YRDC	1.5391	0.875336
214814_at	YTHDC1	1.81289	1.19854
205883_at	ZBTB16	1.84048	1.05705
244697_at	ZBTB16	1.54314	0.678887
205383_s_at	ZBTB20	3.4308	1.12076
222357_at	ZBTB20	2.96159	0.978218
232929_at	ZBTB20	2.04809	1.14906
235308_at	ZBTB20	2.95701	0.992474
225629_s_at	ZBTB4	1.54514	0.766965
226962_at	ZBTB41	1.84775	1.20939
227809_at	ZC3H6	3.19411	0.692197
241372_at	ZC3H6	2.491	0.848403
223506_at	ZC3H8	1.62498	1.06186
226496_at	ZCCHC7	1.59262	0.984463
218919_at	ZFAND1	1.93075	0.986874
218020_s_at	ZFAND3	2.05767	0.975789
222493_s_at	ZFAND3	2.4943	1.14745
235847_at	ZFAND3	1.73724	1.23956
217741_s_at	ZFAND5	2.2965	1.04176
201531_at	ZFP36	1.79464	1.02908
223388_s_at	ZFYVE1	1.51355	0.964114
202778_s_at	ZMYM2	1.67174	1.02756
210281_s_at	ZMYM2	2.54478	1.37023
210282_at	ZMYM2	2.42213	1.22061
243992_at	ZMYM2	1.63795	1.2305
215948_x_at	ZMYM5	1.54384	1.08317
227594_at	ZMYM6	2.46465	1.26713
227595_at	ZMYM6	1.591	0.946452
228157_at	ZNF207	1.63481	0.835901
205437_at	ZNF211	1.70258	1.2463
219603_s_at	ZNF226	1.52783	1.17977
219171_s_at	ZNF236	1.69937	1.06709
228185_at	ZNF25	2.05588	0.923906
235164_at	ZNF25	1.84228	1.11722
215239_x_at	ZNF273	2.3662	1.04726
233952_s_at	ZNF295	1.69317	1.3531
218490_s_at	ZNF302	1.62407	1.30368
219228_at	ZNF331	1.51042	1.14365
205427_at	ZNF354A	1.81313	0.908074
219826_at	ZNF419	1.62238	1.01754
206695_x_at	ZNF43	1.77463	1.2083
228968_at	ZNF449	1.77006	0.9292
212557_at	ZNF451	1.93592	1.01834
215012_at	ZNF451	1.59557	0.529551
1558486_at	ZNF493	1.87398	1.08653
215307_at	ZNF529	1.89011	1.09884
227810_at	ZNF558	1.82892	1.23865
230205_at	ZNF561	1.84421	1.41656
223389_s_at	ZNF581	2.00793	1.03178
229794_at	ZNF585A	1.62633	0.915363
212617_at	ZNF609	1.65536	0.959497
212620_at	ZNF609	1.52229	0.998103
239243_at	ZNF638	1.54135	0.746536
229700_at	ZNF738	1.53923	1.19908
221645_s_at	ZNF83	1.64603	1.12869
225131_at	ZRANB1	1.55956	1.04759
225138_at	ZRANB1	1.50627	1.02779
234991_at	ZXDC	1.57449	0.878449

## Sheet: Table D
					GeneCodis Modular Enrichment Analysis of genes uniquely upregulated by hemozoin
					109 GENES (9.5%) lack annotations: LINC00152, SDE2, LOC440944, LOC100310756, LOC643837, LOC100127983, FAM91A2 /// FLJ39739 /// LOC100286793 /// LOC728855 /// LOC728875, ANKRD20A1 /// ANKRD20A11P /// ANKRD20A2 /// ANKRD20A3 /// ANKRD20A4 /// ANKRD20A5P /// ANKRD20A9P /// LOC644339, CYP51A1 /// LRRD1, RTCA, FOXO3 /// FOXO3B, DGCR14 /// TSSK2, AREG /// AREGB, PLGLA /// PLGLB1 /// PLGLB2, ARHGAP8 ///…
Genes	Gene names	NGR	TNGR	NG	TNG	Hyp	Hyp*	Annotations
122 genes	ZBTB41 HNRNPD TCF12 ZBTB4 TSC22D3 MEF2A SETD2 ARNT ATF3 WHSC1L1 ZBTB20 KLF3 CDYL BTG1 MAFG SSBP2 FRY KLF6 NFE2L2 ZNF23 ZNF83 ZNF738 ZNF493 ZNF331 DDIT3 ZNF529 RAB18 SARNP ZNF25 ZNF207 ASXL1 LMO4 MLL KAT8 ZNF280D RCOR3 ZMYM2 PCGF1 ZNF226 ZNF277 NR2C2 TRIB3 BCL11A ZNF558 ATXN3 JMJD1C PPARA AHRR ATRX PCGF5 ZNF561 JAZF1 RBM39 DNAJC1 ZBTB16 NONO ZNF273 ZNF354A EZH1 SUV420H1 ATAD2 HIVEP2 NR3C1 ZNF43 LY…	1609	34208	122	1040	1.29719e-20	1.46453e-17	GO:0006355: regulation of transcription, DNA-dependent (BP)
52 genes	CCNB1IP1 ARG2 SIAH1 MEF2A ARHGEF12 BCL2L11 TJP2 TIAL1 ADD1 TM2D1 PPP1R15A MLL H1F0 NME3 RHOT1 TRIB3 CSRNP2 DRAM2 RRAGC ZBTB16 SOS2 YARS ELMO1 XIAP STK24 RFFL FXR1 ZC3H8 PHF17 DDIT4 TAX1BP1 SH3GLB1 UBQLN1 FGD4 ECT2 TNFRSF10B VIM PPP3CC JAK2 EP300 C3orf38 TP53INP1 FOXO3 HIPK2 CSNK2A2 SGPP1 ARHGEF7 BBC3 DSG2 RTN4 BCAP29 MEF2C	594	34208	52	1040	1.23044e-11	6.94585e-09	GO:0006915: apoptotic process (BP)
28 genes	RALGDS CREB1 AP2A2 MEF2A MAPK1 ARHGEF12 BCL2L11 RICTOR PTEN PRKAR1A TRIB3 FOXO1 SOS2 CDKN1B ITPR1 RIT1 BRAF FGD4 ECT2 MAPK14 ADAM17 AP2B1 FOXO3 RPS6KA5 ARHGEF7 RTN4 IRS2 MEF2C	215	34208	28	1040	1.09593e-10	4.12435e-08	GO:0048011: nerve growth factor receptor signaling pathway (BP)
23 genes	TNK2, RNF182, NUB1, RNF135, NEDD4L,AMFR, CRBN, ANAPC5, ANAPC16, TRIM33, PCNP, ZER1, UBE2B, ITCH, DCAF10, ARIH1, CDC34, TRIM23, UBE2H, MARCH6, SOCS7, TRIM24, FBXO9	153	34208	23	1040	2.83696e-10	8.00731e-08	GO:0016567: protein ubiquitination (BP)
45 genes	PBX2 C1orf85 NRIP1 MAFB CREB1 MEF2A VEGFA ARNT KLF6 NFE2L2 TBL1XR1 TNFRSF1A LMO4 MLL ZEB1 PHIP NR2C2 BCL11A FOXO1 PPARA CSRNP2 TCEA1 STRN3 SS18 KAT2B NFIA NCOA3 SMAD2 RFX3 RORA IGBP1 NFAT5 MAVS CLOCK EP300 MAPK14 HDAC5 CBFA2T2 RXRA FOXO3 HIPK2 RPS6KA5 TAF1 CREBBP MEF2C	578	34208	45	1040	1.14505e-08	2.58552e-06	GO:0045944: positive regulation of transcription from RNA polymerase II promoter (BP)
72 genes	ASAP1 FLNB RALGDS CREB1 UNC5CL MAPK1 GPSM2 ATF6 GKAP1 COL4A3BP PRKAR1A TNFRSF1A GDF15 RPS6KC1 AMFR CBLB LPXN DEPDC1 FNIP1 CAMLG HMOX1 RGL2 IL15RA GNA13 RGS3 YARS CCND3 ITPR1 NR3C1 RIT1 ARHGAP5 RHEBL1 INPP5D AXL PRKAB2 GDI1 STK24 STK4 PPM1A SLC44A2 CLCN6 SH3GLB1 MYO9A MTSS1 IGF1R ANK1 RORA IGBP1 ECT2 PPP2R2D IL1R1 TNFRSF10B RAPH1 RAP1GAP EPOR ANXA5 NFAT5 JAK2 MAVS CLOCK MAPK14 RASD1 ARHGEF7 GRB10 …	1176	34208	72	1040	1.83773e-08	3.45799e-06	GO:0007165: signal transduction (BP)
25 genes	KDM6A SETD2 WHSC1L1 TBL1XR1 BRPF3 ASXL1 MLL KAT8 SETDB2 JMJD1C EZH1 SUV420H1 NR3C1 MLL3 KDM4C PHF1 CBX7 KDM5B HDAC6 JAK2 HDAC5 PHF21A KDM3A WAC FAM175A	224	34208	25	1040	2.59349e-08	4.18292e-06	GO:0016568: chromatin modification (BP)
30 genes	TNK2 RALGDS ARL8B MAPK1 ARHGEF12 RAPGEF2 RAB12 RAB18 RUNDC3A RHOT1 RAB27B HMOX1 PLD1 RRAGC SOS2 RIT1 ARHGAP5 RHEBL1 BRAF GDI1 FGD4 MYO9A ECT2 TRIM23 RASD1 RAB39B DNAJC27 RAB6B ARHGEF7 FAM13A	312	34208	30	1040	3.43315e-08	4.84503e-06	GO:0007264: small GTPase mediated signal transduction (BP)
21 genes	ARG2 VEGFA ARNT ABAT THBS1 TNFRSF1A PPARA HMOX1 UBE2B ITPR1 SLC11A2 ALAS2 XRCC1 DDIT4 UBQLN1 EP300 LONP1 ADAM17 APOLD1 TFRC CREBBP ARG2 VEGFA ARNT ABAT THBS1 TNFRSF1A PPARA HMOX1 UBE2B ITPR1 SLC11A2 ALAS2 XRCC1 DDIT4 UBQLN1 EP300 LONP1 ADAM17 APOLD1 TFRC CREBBP	175	34208	21	1040	9.63335e-08	1.20845e-05	GO:0001666: response to hypoxia (BP)
21 genes	SIAH1 BCL2L11 FAF1 STK17A DDIT3 BCL6 ZBTB16 RBCK1 INPP5D PTPRC STK4 IP6K2 TOP2A ECT2 ANXA5 HDAC6 JAK2 RXRA ARHGEF7 JMY ITGB1	178	34208	21	1040	1.2912e-07	1.45777e-05	GO:0043065: positive regulation of apoptotic process (BP)
15 genes		94	34208	15	1040	1.56602e-07	1.47337e-05	GO:0007243: intracellular protein kinase cascade (BP)
5 genes		6	34208	5	1040	1.50499e-07	1.54466e-05	GO:0006355: regulation of transcription, DNA-dependent (BP)
								GO:0045944: positive regulation of transcription from RNA polymerase II promoter (BP)
								GO:0045087: innate immune response (BP)
33 genes		398	34208	33	1040	2.4452e-07	2.12356e-05	GO:0006468: protein phosphorylation (BP)
13 genes		73	34208	13	1040	2.80392e-07	2.26116e-05	GO:0048015: phosphatidylinositol-mediated signaling (BP)
10 genes		42	34208	10	1040	3.92658e-07	2.95541e-05	GO:0006418: tRNA aminoacylation for protein translation (BP)
								GO:0010467: gene expression (BP)
36 genes		468	34208	36	1040	4.39142e-07	3.0987e-05	GO:0045893: positive regulation of transcription, DNA-dependent (BP)
8 genes		25	34208	8	1040	4.84989e-07	3.2209e-05	GO:0030968: endoplasmic reticulum unfolded protein response (BP)
9 genes		34	34208	9	1040	5.67015e-07	3.55645e-05	GO:0008652: cellular amino acid biosynthetic process (BP)
18 genes		148	34208	18	1040	6.38956e-07	3.79675e-05	GO:0046777: protein autophosphorylation (BP)
4 genes		4	34208	4	1040	8.49553e-07	4.35975e-05	GO:0043388: positive regulation of DNA binding (BP)
								GO:0051091: positive regulation of sequence-specific DNA binding transcription factor activity (BP)
4 genes		4	34208	4	1040	8.49553e-07	4.35975e-05	GO:0006355: regulation of transcription, DNA-dependent (BP)
								GO:0045944: positive regulation of transcription from RNA polymerase II promoter (BP)
								GO:0016573: histone acetylation (BP)
4 genes		4	34208	4	1040	8.49553e-07	4.35975e-05	GO:0006355: regulation of transcription, DNA-dependent (BP)
								GO:0045944: positive regulation of transcription from RNA polymerase II promoter (BP)
								GO:0045087: innate immune response (BP)
								GO:0000122: negative regulation of transcription from RNA polymerase II promoter (BP)
33 genes		435	34208	33	1040	1.77571e-06	8.71641e-05	GO:0007049: cell cycle (BP)
34 genes		457	34208	34	1040	1.91816e-06	9.02336e-05	GO:0007596: blood coagulation (BP)
16 genes		129	34208	16	1040	2.03669e-06	9.19767e-05	GO:0007050: cell cycle arrest (BP)
26 genes		301	34208	26	1040	2.11961e-06	9.20398e-05	GO:0042493: response to drug (BP)
31 genes		401	34208	31	1040	2.45598e-06	0.000102696	GO:0045892: negative regulation of transcription, DNA-dependent (BP)
7 genes		22	34208	7	1040	2.68959e-06	0.000108448	GO:0046777: protein autophosphorylation (BP)
								GO:0007243: intracellular protein kinase cascade (BP)
8 genes		31	34208	8	1040	3.00816e-06	0.000117111	GO:0048015: phosphatidylinositol-mediated signaling (BP)
								GO:0008543: fibroblast growth factor receptor signaling pathway (BP)
								GO:0048011: nerve growth factor receptor signaling pathway (BP)
17 genes		150	34208	17	1040	3.46804e-06	0.000130514	GO:0006511: ubiquitin-dependent protein catabolic process (BP)
10 genes		53	34208	10	1040	3.84399e-06	0.000139996	GO:0051403: stress-activated MAPK cascade (BP)
6 genes		16	34208	6	1040	4.79875e-06	0.000164176	GO:0006355: regulation of transcription, DNA-dependent (BP)
								GO:0045087: innate immune response (BP)
15 genes		122	34208	15	1040	4.70638e-06	0.000166047	GO:0006355: regulation of transcription, DNA-dependent (BP)
								GO:0016568: chromatin modification (BP)
5 genes		10	34208	5	1040	5.70813e-06	0.000189544	GO:0045944: positive regulation of transcription from RNA polymerase II promoter (BP)
								GO:0045087: innate immune response (BP)
								GO:0048011: nerve growth factor receptor signaling pathway (BP)
								GO:0051403: stress-activated MAPK cascade (BP)
								GO:0034138: toll-like receptor 3 signaling pathway (BP)
								GO:0034142: toll-like receptor 4 signaling pathway (BP)
								GO:0002755: MyD88-dependent toll-like receptor signaling pathway (BP)
								GO:0002756: MyD88-independent toll-like receptor signaling pathway (BP)
								GO:0034130: toll-like receptor 1 signaling pathway (BP)
								GO:0008063: Toll signaling pathway (BP)
								GO:0002224: toll-like receptor signaling pathway (BP)
								GO:0034134: toll-like receptor 2 signaling pathway (BP)
11 genes		69	34208	11	1040	7.07693e-06	0.00022194	GO:0045087: innate immune response (BP)
								GO:0034142: toll-like receptor 4 signaling pathway (BP)
								GO:0002755: MyD88-dependent toll-like receptor signaling pathway (BP)
								GO:0034130: toll-like receptor 1 signaling pathway (BP)
								GO:0008063: Toll signaling pathway (BP)
								GO:0002224: toll-like receptor signaling pathway (BP)
								GO:0034134: toll-like receptor 2 signaling pathway (BP)
27 genes		341	34208	27	1040	6.94423e-06	0.000224001	GO:0008285: negative regulation of cell proliferation (BP)
25 genes		303	34208	25	1040	7.39784e-06	0.000225734	GO:0035556: intracellular signal transduction (BP)
10 genes		58	34208	10	1040	8.96634e-06	0.000266395	GO:0006468: protein phosphorylation (BP)
								GO:0007243: intracellular protein kinase cascade (BP)
7 genes		26	34208	7	1040	9.32703e-06	0.000270006	GO:0045944: positive regulation of transcription from RNA polymerase II promoter (BP)
								GO:0048011: nerve growth factor receptor signaling pathway (BP)
5 genes		11	34208	5	1040	1.0202e-05	0.000274239	GO:0070936: protein K48-linked ubiquitination (BP)
								GO:0016567: protein ubiquitination (BP)
5 genes		11	34208	5	1040	1.0202e-05	0.000274239	GO:0006884: cell volume homeostasis (BP)
5 genes		11	34208	5	1040	1.0202e-05	0.000274239	GO:0048011: nerve growth factor receptor signaling pathway (BP)
								GO:0006917: induction of apoptosis (BP)
6 genes		18	34208	6	1040	1.05585e-05	0.000277222	GO:0045893: positive regulation of transcription, DNA-dependent (BP)
								GO:0006974: response to DNA damage stimulus (BP)
9 genes		48	34208	9	1040	1.23771e-05	0.000279475	GO:0045087: innate immune response (BP)
								GO:0051403: stress-activated MAPK cascade (BP)
								GO:0034138: toll-like receptor 3 signaling pathway (BP)
								GO:0034142: toll-like receptor 4 signaling pathway (BP)
								GO:0002755: MyD88-dependent toll-like receptor signaling pathway (BP)
								GO:0002756: MyD88-independent toll-like receptor signaling pathway (BP)
								GO:0034130: toll-like receptor 1 signaling pathway (BP)
								GO:0008063: Toll signaling pathway (BP)
								GO:0002224: toll-like receptor signaling pathway (BP)
								GO:0034134: toll-like receptor 2 signaling pathway (BP)
4 genes		6	34208	4	1040	1.21335e-05	0.000279566	GO:0001666: response to hypoxia (BP)
								GO:0006879: cellular iron ion homeostasis (BP)
4 genes		6	34208	4	1040	1.21335e-05	0.000279566	GO:0008286: insulin receptor signaling pathway (BP)
								GO:0006974: response to DNA damage stimulus (BP)
4 genes		6	34208	4	1040	1.21335e-05	0.000279566	GO:0007165: signal transduction (BP)
								GO:0043065: positive regulation of apoptotic process (BP)
								GO:0035556: intracellular signal transduction (BP)
4 genes		6	34208	4	1040	1.21335e-05	0.000279566	GO:0051403: stress-activated MAPK cascade (BP)
								GO:0051149: positive regulation of muscle cell differentiation (BP)
12 genes		86	34208	12	1040	1.13073e-05	0.000290134	GO:0051260: protein homooligomerization (BP)
30 genes		413	34208	30	1040	1.20303e-05	0.000301827	GO:0015031: protein transport (BP)
19 genes		201	34208	19	1040	1.37186e-05	0.000303691	GO:0006355: regulation of transcription, DNA-dependent (BP)
								GO:0045944: positive regulation of transcription from RNA polymerase II promoter (BP)
18 genes		185	34208	18	1040	1.54892e-05	0.000323839	GO:0006917: induction of apoptosis (BP)
6 genes		19	34208	6	1040	1.50344e-05	0.00032642	GO:0006468: protein phosphorylation (BP)
								GO:0046777: protein autophosphorylation (BP)
								GO:0007243: intracellular protein kinase cascade (BP)
8 genes		38	34208	8	1040	1.54424e-05	0.000328953	GO:0030335: positive regulation of cell migration (BP)
								GO:0008284: positive regulation of cell proliferation (BP)
12 genes		89	34208	12	1040	1.61506e-05	0.000331527	GO:0000278: mitotic cell cycle (BP)
								GO:0000086: G2/M transition of mitotic cell cycle (BP)
3 genes		3	34208	3	1040	2.80221e-05	0.000333021	GO:0045944: positive regulation of transcription from RNA polymerase II promoter (BP)
								GO:0045087: innate immune response (BP)
								GO:0007519: skeletal muscle tissue development (BP)
3 genes		3	34208	3	1040	2.80221e-05	0.000333021	GO:0006355: regulation of transcription, DNA-dependent (BP)
								GO:0030968: endoplasmic reticulum unfolded protein response (BP)
3 genes		3	34208	3	1040	2.80221e-05	0.000333021	GO:0006355: regulation of transcription, DNA-dependent (BP)
								GO:0044419: interspecies interaction between organisms (BP)
								GO:0045944: positive regulation of transcription from RNA polymerase II promoter (BP)
								GO:0016573: histone acetylation (BP)
3 genes		3	34208	3	1040	2.80221e-05	0.000333021	GO:0030335: positive regulation of cell migration (BP)
								GO:0007596: blood coagulation (BP)
								GO:0010811: positive regulation of cell-substrate adhesion (BP)
3 genes		3	34208	3	1040	2.80221e-05	0.000333021	GO:0006915: apoptotic process (BP)
								GO:0007399: nervous system development (BP)
								GO:0007049: cell cycle (BP)
3 genes		3	34208	3	1040	2.80221e-05	0.000333021	GO:0007165: signal transduction (BP)
								GO:0007596: blood coagulation (BP)
								GO:0007243: intracellular protein kinase cascade (BP)
								GO:0006928: cellular component movement (BP)
3 genes		3	34208	3	1040	2.80221e-05	0.000333021	GO:0006915: apoptotic process (BP)
								GO:0007399: nervous system development (BP)
								GO:0048011: nerve growth factor receptor signaling pathway (BP)
								GO:0071277: cellular response to calcium ion (BP)
3 genes		3	34208	3	1040	2.80221e-05	0.000333021	GO:0045944: positive regulation of transcription from RNA polymerase II promoter (BP)
								GO:0045087: innate immune response (BP)
								GO:0048011: nerve growth factor receptor signaling pathway (BP)
								GO:0051403: stress-activated MAPK cascade (BP)
								GO:0051149: positive regulation of muscle cell differentiation (BP)
								GO:0034138: toll-like receptor 3 signaling pathway (BP)
								GO:0034142: toll-like receptor 4 signaling pathway (BP)
								GO:0002755: MyD88-dependent toll-like receptor signaling pathway (BP)
								GO:0002756: MyD88-independent toll-like receptor signaling pathway (BP)
								GO:0042692: muscle cell differentiation (BP)
								GO:0034130: toll-like receptor 1 signaling pathway (BP)
								GO:0008063: Toll signaling pathway (BP)
								GO:0002224: toll-like receptor signaling pathway (BP)
								GO:0034134: toll-like receptor 2 signaling pathway (BP)
3 genes		3	34208	3	1040	2.80221e-05	0.000333021	GO:0044419: interspecies interaction between organisms (BP)
								GO:0045944: positive regulation of transcription from RNA polymerase II promoter (BP)
								GO:0018076: N-terminal peptidyl-lysine acetylation (BP)
3 genes		3	34208	3	1040	2.80221e-05	0.000333021	GO:0009749: response to glucose stimulus (BP)
								GO:0000187: activation of MAPK activity (BP)
3 genes		3	34208	3	1040	2.80221e-05	0.000333021	GO:0044419: interspecies interaction between organisms (BP)
								GO:0042493: response to drug (BP)
								GO:0007411: axon guidance (BP)
3 genes		3	34208	3	1040	2.80221e-05	0.000333021	GO:0007243: intracellular protein kinase cascade (BP)
								GO:0000902: cell morphogenesis (BP)
3 genes		3	34208	3	1040	2.80221e-05	0.000333021	GO:0008652: cellular amino acid biosynthetic process (BP)
								GO:0006564: L-serine biosynthetic process (BP)
3 genes		3	34208	3	1040	2.80221e-05	0.000333021	GO:0006915: apoptotic process (BP)
								GO:0043388: positive regulation of DNA binding (BP)
								GO:0051091: positive regulation of sequence-specific DNA binding transcription factor activity (BP)
3 genes		3	34208	3	1040	2.80221e-05	0.000333021	GO:0051726: regulation of cell cycle (BP)
								GO:0007411: axon guidance (BP)
3 genes		3	34208	3	1040	2.80221e-05	0.000333021	GO:0006355: regulation of transcription, DNA-dependent (BP)
								GO:0045944: positive regulation of transcription from RNA polymerase II promoter (BP)
								GO:0045893: positive regulation of transcription, DNA-dependent (BP)
								GO:0044255: cellular lipid metabolic process (BP)
3 genes		3	34208	3	1040	2.80221e-05	0.000333021	GO:0055085: transmembrane transport (BP)
								GO:0015879: carnitine transport (BP)
3 genes		3	34208	3	1040	2.80221e-05	0.000333021	GO:0006355: regulation of transcription, DNA-dependent (BP)
								GO:0006306: DNA methylation (BP)
3 genes		3	34208	3	1040	2.80221e-05	0.000333021	GO:0007165: signal transduction (BP)
								GO:0045087: innate immune response (BP)
								GO:0007596: blood coagulation (BP)
								GO:0032496: response to lipopolysaccharide (BP)
3 genes		3	34208	3	1040	2.80221e-05	0.000333021	GO:0055085: transmembrane transport (BP)
								GO:0006879: cellular iron ion homeostasis (BP)
								GO:0010039: response to iron ion (BP)
3 genes		3	34208	3	1040	2.80221e-05	0.000333021	GO:0006915: apoptotic process (BP)
								GO:0045893: positive regulation of transcription, DNA-dependent (BP)
								GO:0009952: anterior/posterior pattern specification (BP)
3 genes		3	34208	3	1040	2.80221e-05	0.000333021	GO:0006355: regulation of transcription, DNA-dependent (BP)
								GO:0045087: innate immune response (BP)
								GO:0006366: transcription from RNA polymerase II promoter (BP)
								GO:0051403: stress-activated MAPK cascade (BP)
								GO:0034138: toll-like receptor 3 signaling pathway (BP)
								GO:0034142: toll-like receptor 4 signaling pathway (BP)
								GO:0002755: MyD88-dependent toll-like receptor signaling pathway (BP)
								GO:0002756: MyD88-independent toll-like receptor signaling pathway (BP)
								GO:0034130: toll-like receptor 1 signaling pathway (BP)
								GO:0008063: Toll signaling pathway (BP)
								GO:0002224: toll-like receptor signaling pathway (BP)
								GO:0034134: toll-like receptor 2 signaling pathway (BP)
3 genes		3	34208	3	1040	2.80221e-05	0.000333021	GO:0045087: innate immune response (BP)
								GO:0051091: positive regulation of sequence-specific DNA binding transcription factor activity (BP)
								GO:0033160: positive regulation of protein import into nucleus, translocation (BP)
3 genes		3	34208	3	1040	2.80221e-05	0.000333021	GO:0006355: regulation of transcription, DNA-dependent (BP)
								GO:0006915: apoptotic process (BP)
								GO:0007399: nervous system development (BP)
								GO:0045944: positive regulation of transcription from RNA polymerase II promoter (BP)
								GO:0045087: innate immune response (BP)
								GO:0000122: negative regulation of transcription from RNA polymerase II promoter (BP)
								GO:0007507: heart development (BP)
3 genes		3	34208	3	1040	2.80221e-05	0.000333021	GO:0008284: positive regulation of cell proliferation (BP)
								GO:0048011: nerve growth factor receptor signaling pathway (BP)
								GO:0006917: induction of apoptosis (BP)
3 genes		3	34208	3	1040	2.80221e-05	0.000333021	GO:0006915: apoptotic process (BP)
								GO:0007399: nervous system development (BP)
								GO:0043065: positive regulation of apoptotic process (BP)
3 genes		3	34208	3	1040	2.80221e-05	0.000333021	GO:0007165: signal transduction (BP)
								GO:0032760: positive regulation of tumor necrosis factor production (BP)
								GO:0033160: positive regulation of protein import into nucleus, translocation (BP)
5 genes		12	34208	5	1040	1.705e-05	0.00034374	GO:0045893: positive regulation of transcription, DNA-dependent (BP)
								GO:0008286: insulin receptor signaling pathway (BP)
8 genes		39	34208	8	1040	1.89118e-05	0.000374587	GO:0045944: positive regulation of transcription from RNA polymerase II promoter (BP)
								GO:0045087: innate immune response (BP)
7 genes		31	34208	7	1040	3.26514e-05	0.000383995	GO:0044419: interspecies interaction between organisms (BP)
								GO:0045944: positive regulation of transcription from RNA polymerase II promoter (BP)
17 genes		179	34208	17	1040	3.60627e-05	0.00041974	GO:0001701: in utero embryonic development (BP)
14 genes		128	34208	14	1040	3.69212e-05	0.000425348	GO:0044255: cellular lipid metabolic process (BP)
6 genes		22	34208	6	1040	3.82364e-05	0.000431689	GO:0006915: apoptotic process (BP)
								GO:0007399: nervous system development (BP)
10 genes		68	34208	10	1040	3.79815e-05	0.000433142	GO:0051091: positive regulation of sequence-specific DNA binding transcription factor activity (BP)
15 genes		139	34208	15	1040	2.31299e-05	0.000442605	GO:0008286: insulin receptor signaling pathway (BP)
8 genes		40	34208	8	1040	2.30124e-05	0.000447949	GO:0030183: B cell differentiation (BP)
14 genes		129	34208	14	1040	4.02732e-05	0.000450183	GO:0006974: response to DNA damage stimulus (BP)
5 genes		14	34208	5	1040	4.09639e-05	0.000453414	GO:0008284: positive regulation of cell proliferation (BP)
								GO:0048015: phosphatidylinositol-mediated signaling (BP)
9 genes		52	34208	9	1040	2.43536e-05	0.000458253	GO:0043161: proteasomal ubiquitin-dependent protein catabolic process (BP)
4 genes		7	34208	4	1040	2.76269e-05	0.000458688	GO:0006915: apoptotic process (BP)
								GO:0007399: nervous system development (BP)
								GO:0048011: nerve growth factor receptor signaling pathway (BP)
4 genes		7	34208	4	1040	2.76269e-05	0.000458688	GO:0006915: apoptotic process (BP)
								GO:0032092: positive regulation of protein binding (BP)
4 genes		7	34208	4	1040	2.76269e-05	0.000458688	GO:0007165: signal transduction (BP)
								GO:0044419: interspecies interaction between organisms (BP)
								GO:0045087: innate immune response (BP)
4 genes		7	34208	4	1040	2.76269e-05	0.000458688	GO:0045087: innate immune response (BP)
								GO:0007507: heart development (BP)
4 genes		7	34208	4	1040	2.76269e-05	0.000458688	GO:0030335: positive regulation of cell migration (BP)
								GO:0008284: positive regulation of cell proliferation (BP)
								GO:0008286: insulin receptor signaling pathway (BP)
5 genes		13	34208	5	1040	2.70111e-05	0.000484056	GO:0055085: transmembrane transport (BP)
								GO:0008219: cell death (BP)
5 genes		13	34208	5	1040	2.70111e-05	0.000484056	GO:0006355: regulation of transcription, DNA-dependent (BP)
								GO:0016573: histone acetylation (BP)
5 genes		13	34208	5	1040	2.70111e-05	0.000484056	GO:0045944: positive regulation of transcription from RNA polymerase II promoter (BP)
								GO:0044255: cellular lipid metabolic process (BP)
9 genes		56	34208	9	1040	4.49871e-05	0.000493111	GO:0006355: regulation of transcription, DNA-dependent (BP)
								GO:0006915: apoptotic process (BP)
11 genes		84	34208	11	1040	4.76371e-05	0.000517138	GO:0006915: apoptotic process (BP)
								GO:0048011: nerve growth factor receptor signaling pathway (BP)
20 genes		241	34208	20	1040	5.40493e-05	0.000549745	GO:0006629: lipid metabolic process (BP)
4 genes		8	34208	4	1040	5.3919e-05	0.000553405	GO:0006355: regulation of transcription, DNA-dependent (BP)
								GO:0045087: innate immune response (BP)
								GO:0051403: stress-activated MAPK cascade (BP)
								GO:0034138: toll-like receptor 3 signaling pathway (BP)
								GO:0034142: toll-like receptor 4 signaling pathway (BP)
								GO:0002755: MyD88-dependent toll-like receptor signaling pathway (BP)
								GO:0002756: MyD88-independent toll-like receptor signaling pathway (BP)
								GO:0034130: toll-like receptor 1 signaling pathway (BP)
								GO:0008063: Toll signaling pathway (BP)
								GO:0002224: toll-like receptor signaling pathway (BP)
								GO:0034134: toll-like receptor 2 signaling pathway (BP)
4 genes		8	34208	4	1040	5.3919e-05	0.000553405	GO:0045944: positive regulation of transcription from RNA polymerase II promoter (BP)
								GO:0045893: positive regulation of transcription, DNA-dependent (BP)
								GO:0044255: cellular lipid metabolic process (BP)
4 genes		8	34208	4	1040	5.3919e-05	0.000553405	GO:0051090: regulation of sequence-specific DNA binding transcription factor activity (BP)
								GO:0048011: nerve growth factor receptor signaling pathway (BP)
4 genes		8	34208	4	1040	5.3919e-05	0.000553405	GO:0045766: positive regulation of angiogenesis (BP)
								GO:0071456: cellular response to hypoxia (BP)
4 genes		8	34208	4	1040	5.3919e-05	0.000553405	GO:0002467: germinal center formation (BP)
4 genes		8	34208	4	1040	5.3919e-05	0.000553405	GO:0044419: interspecies interaction between organisms (BP)
								GO:0045944: positive regulation of transcription from RNA polymerase II promoter (BP)
								GO:0010467: gene expression (BP)
15 genes		150	34208	15	1040	5.64885e-05	0.000569425	GO:0006355: regulation of transcription, DNA-dependent (BP)
								GO:0006366: transcription from RNA polymerase II promoter (BP)
38 genes		630	34208	38	1040	5.87667e-05	0.000587147	GO:0055085: transmembrane transport (BP)
5 genes		15	34208	5	1040	5.99065e-05	0.000593285	GO:0044419: interspecies interaction between organisms (BP)
								GO:0042493: response to drug (BP)
3 genes		4	34208	3	1040	0.00010954	0.00078771	GO:0006813: potassium ion transport (BP)
								GO:0006884: cell volume homeostasis (BP)
3 genes		4	34208	3	1040	0.00010954	0.00078771	GO:0055085: transmembrane transport (BP)
								GO:0001666: response to hypoxia (BP)
								GO:0006879: cellular iron ion homeostasis (BP)
3 genes		4	34208	3	1040	0.00010954	0.00078771	GO:0006915: apoptotic process (BP)
								GO:0007165: signal transduction (BP)
								GO:0043065: positive regulation of apoptotic process (BP)
								GO:0035556: intracellular signal transduction (BP)
3 genes		4	34208	3	1040	0.00010954	0.00078771	GO:0007165: signal transduction (BP)
								GO:0044419: interspecies interaction between organisms (BP)
								GO:0045944: positive regulation of transcription from RNA polymerase II promoter (BP)
								GO:0045087: innate immune response (BP)
3 genes		4	34208	3	1040	0.00010954	0.00078771	GO:0006366: transcription from RNA polymerase II promoter (BP)
								GO:0045669: positive regulation of osteoblast differentiation (BP)
3 genes		4	34208	3	1040	0.00010954	0.00078771	GO:0007049: cell cycle (BP)
								GO:0001934: positive regulation of protein phosphorylation (BP)
3 genes		4	34208	3	1040	0.00010954	0.00078771	GO:0010629: negative regulation of gene expression (BP)
								GO:0071363: cellular response to growth factor stimulus (BP)
3 genes		4	34208	3	1040	0.00010954	0.00078771	GO:0045087: innate immune response (BP)
								GO:0051403: stress-activated MAPK cascade (BP)
								GO:0034138: toll-like receptor 3 signaling pathway (BP)
								GO:0034142: toll-like receptor 4 signaling pathway (BP)
								GO:0002755: MyD88-dependent toll-like receptor signaling pathway (BP)
								GO:0002756: MyD88-independent toll-like receptor signaling pathway (BP)
								GO:0007507: heart development (BP)
								GO:0034130: toll-like receptor 1 signaling pathway (BP)
								GO:0008063: Toll signaling pathway (BP)
								GO:0002224: toll-like receptor signaling pathway (BP)
								GO:0034134: toll-like receptor 2 signaling pathway (BP)
3 genes		4	34208	3	1040	0.00010954	0.00078771	GO:0007165: signal transduction (BP)
								GO:0045087: innate immune response (BP)
								GO:0030168: platelet activation (BP)
3 genes		4	34208	3	1040	0.00010954	0.00078771	GO:0008652: cellular amino acid biosynthetic process (BP)
								GO:0031667: response to nutrient levels (BP)
3 genes		4	34208	3	1040	0.00010954	0.00078771	GO:0030335: positive regulation of cell migration (BP)
								GO:0006916: anti-apoptosis (BP)
								GO:0043066: negative regulation of apoptotic process (BP)
3 genes		4	34208	3	1040	0.00010954	0.00078771	GO:0006355: regulation of transcription, DNA-dependent (BP)
								GO:0045944: positive regulation of transcription from RNA polymerase II promoter (BP)
								GO:0045087: innate immune response (BP)
								GO:0048011: nerve growth factor receptor signaling pathway (BP)
								GO:0051403: stress-activated MAPK cascade (BP)
								GO:0034138: toll-like receptor 3 signaling pathway (BP)
								GO:0034142: toll-like receptor 4 signaling pathway (BP)
								GO:0002755: MyD88-dependent toll-like receptor signaling pathway (BP)
								GO:0002756: MyD88-independent toll-like receptor signaling pathway (BP)
								GO:0034130: toll-like receptor 1 signaling pathway (BP)
								GO:0008063: Toll signaling pathway (BP)
								GO:0002224: toll-like receptor signaling pathway (BP)
								GO:0034134: toll-like receptor 2 signaling pathway (BP)
3 genes		4	34208	3	1040	0.00010954	0.00078771	GO:0051090: regulation of sequence-specific DNA binding transcription factor activity (BP)
								GO:0045893: positive regulation of transcription, DNA-dependent (BP)
								GO:0008286: insulin receptor signaling pathway (BP)
								GO:0048011: nerve growth factor receptor signaling pathway (BP)
								GO:0006974: response to DNA damage stimulus (BP)
3 genes		4	34208	3	1040	0.00010954	0.00078771	GO:0030335: positive regulation of cell migration (BP)
								GO:0001666: response to hypoxia (BP)
								GO:0006916: anti-apoptosis (BP)
3 genes		4	34208	3	1040	0.00010954	0.00078771	GO:0006355: regulation of transcription, DNA-dependent (BP)
								GO:0007399: nervous system development (BP)
								GO:0007275: multicellular organismal development (BP)
								GO:0007517: muscle organ development (BP)
3 genes		4	34208	3	1040	0.00010954	0.00078771	GO:0030335: positive regulation of cell migration (BP)
								GO:0008284: positive regulation of cell proliferation (BP)
								GO:0006916: anti-apoptosis (BP)
3 genes		4	34208	3	1040	0.00010954	0.00078771	GO:0030335: positive regulation of cell migration (BP)
								GO:0008284: positive regulation of cell proliferation (BP)
								GO:0048011: nerve growth factor receptor signaling pathway (BP)
3 genes		4	34208	3	1040	0.00010954	0.00078771	GO:0048015: phosphatidylinositol-mediated signaling (BP)
								GO:0006974: response to DNA damage stimulus (BP)
3 genes		4	34208	3	1040	0.00010954	0.00078771	GO:0030335: positive regulation of cell migration (BP)
								GO:0008284: positive regulation of cell proliferation (BP)
								GO:0007596: blood coagulation (BP)
								GO:0050731: positive regulation of peptidyl-tyrosine phosphorylation (BP)
3 genes		4	34208	3	1040	0.00010954	0.00078771	GO:2000379: positive regulation of reactive oxygen species metabolic process (BP)
								GO:0030194: positive regulation of blood coagulation (BP)
3 genes		4	34208	3	1040	0.00010954	0.00078771	GO:0043065: positive regulation of apoptotic process (BP)
								GO:0043161: proteasomal ubiquitin-dependent protein catabolic process (BP)
3 genes		4	34208	3	1040	0.00010954	0.00078771	GO:0009790: embryo development (BP)
								GO:0048015: phosphatidylinositol-mediated signaling (BP)
								GO:0008543: fibroblast growth factor receptor signaling pathway (BP)
								GO:0048011: nerve growth factor receptor signaling pathway (BP)
3 genes		4	34208	3	1040	0.00010954	0.00078771	GO:0007165: signal transduction (BP)
								GO:0071479: cellular response to ionizing radiation (BP)
3 genes		4	34208	3	1040	0.00010954	0.00078771	GO:0046777: protein autophosphorylation (BP)
								GO:0007596: blood coagulation (BP)
								GO:0007243: intracellular protein kinase cascade (BP)
3 genes		4	34208	3	1040	0.00010954	0.00078771	GO:0055085: transmembrane transport (BP)
								GO:0070574: cadmium ion transmembrane transport (BP)
3 genes		4	34208	3	1040	0.00010954	0.00078771	GO:0051645: Golgi localization (BP)
10 genes		77	34208	10	1040	0.00011204	0.000800591	GO:0007165: signal transduction (BP)
								GO:0048011: nerve growth factor receptor signaling pathway (BP)
15 genes		155	34208	15	1040	8.22498e-05	0.000807478	GO:0006950: response to stress (BP)
12 genes		105	34208	12	1040	8.52082e-05	0.000808404	GO:0006351: transcription, DNA-dependent (BP)
5 genes		16	34208	5	1040	8.49555e-05	0.000812837	GO:0045648: positive regulation of erythrocyte differentiation (BP)
5 genes		16	34208	5	1040	8.49555e-05	0.000812837	GO:0008284: positive regulation of cell proliferation (BP)
								GO:0048011: nerve growth factor receptor signaling pathway (BP)
5 genes		16	34208	5	1040	8.49555e-05	0.000812837	GO:0007584: response to nutrient (BP)
								GO:0007568: aging (BP)
17 genes		192	34208	17	1040	8.69098e-05	0.000817676	GO:0016192: vesicle-mediated transport (BP)
28 genes		416	34208	28	1040	8.7968e-05	0.000820792	GO:0000122: negative regulation of transcription from RNA polymerase II promoter (BP)
9 genes		63	34208	9	1040	0.000116252	0.000825459	GO:0006879: cellular iron ion homeostasis (BP)
4 genes		9	34208	4	1040	9.47121e-05	0.000828914	GO:0007049: cell cycle (BP)
								GO:0030308: negative regulation of cell growth (BP)
4 genes		9	34208	4	1040	9.47121e-05	0.000828914	GO:0010042: response to manganese ion (BP)
4 genes		9	34208	4	1040	9.47121e-05	0.000828914	GO:0030335: positive regulation of cell migration (BP)
								GO:0006916: anti-apoptosis (BP)
4 genes		9	34208	4	1040	9.47121e-05	0.000828914	GO:0006508: proteolysis (BP)
								GO:0006509: membrane protein ectodomain proteolysis (BP)
4 genes		9	34208	4	1040	9.47121e-05	0.000828914	GO:0045944: positive regulation of transcription from RNA polymerase II promoter (BP)
								GO:0000122: negative regulation of transcription from RNA polymerase II promoter (BP)
								GO:0044255: cellular lipid metabolic process (BP)
4 genes		9	34208	4	1040	9.47121e-05	0.000828914	GO:0008285: negative regulation of cell proliferation (BP)
								GO:0007417: central nervous system development (BP)
7 genes		36	34208	7	1040	9.07996e-05	0.000833437	GO:0008285: negative regulation of cell proliferation (BP)
								GO:0030308: negative regulation of cell growth (BP)
7 genes		36	34208	7	1040	9.07996e-05	0.000833437	GO:0048011: nerve growth factor receptor signaling pathway (BP)
								GO:0007411: axon guidance (BP)
10 genes		78	34208	10	1040	0.000125055	0.000882419	GO:0008543: fibroblast growth factor receptor signaling pathway (BP)
9 genes		62	34208	9	1040	0.000102379	0.000889126	GO:0007264: small GTPase mediated signal transduction (BP)
								GO:0048011: nerve growth factor receptor signaling pathway (BP)
12 genes		110	34208	12	1040	0.000133728	0.000937755	GO:0006979: response to oxidative stress (BP)
22 genes		294	34208	22	1040	0.00010943	0.000943102	GO:0006366: transcription from RNA polymerase II promoter (BP)
8 genes		51	34208	8	1040	0.000141839	0.000988495	GO:0045944: positive regulation of transcription from RNA polymerase II promoter (BP)
								GO:0010467: gene expression (BP)
17 genes		200	34208	17	1040	0.000143073	0.000990979	GO:0006916: anti-apoptosis (BP)
9 genes		65	34208	9	1040	0.000148741	0.00101162	GO:0045766: positive regulation of angiogenesis (BP)
9 genes		65	34208	9	1040	0.000148741	0.00101162	GO:0006417: regulation of translation (BP)
4 genes		10	34208	4	1040	0.000154048	0.00101708	GO:0030335: positive regulation of cell migration (BP)
								GO:0008284: positive regulation of cell proliferation (BP)
								GO:0007596: blood coagulation (BP)
4 genes		10	34208	4	1040	0.000154048	0.00101708	GO:0044419: interspecies interaction between organisms (BP)
								GO:0045944: positive regulation of transcription from RNA polymerase II promoter (BP)
								GO:0045087: innate immune response (BP)
4 genes		10	34208	4	1040	0.000154048	0.00101708	GO:0007596: blood coagulation (BP)
								GO:0007243: intracellular protein kinase cascade (BP)
4 genes		10	34208	4	1040	0.000154048	0.00101708	GO:0007165: signal transduction (BP)
								GO:0000902: cell morphogenesis (BP)
4 genes		10	34208	4	1040	0.000154048	0.00101708	GO:0007596: blood coagulation (BP)
								GO:0016568: chromatin modification (BP)
13 genes		128	34208	13	1040	0.000148155	0.00101992	GO:0030036: actin cytoskeleton organization (BP)
5 genes		18	34208	5	1040	0.000158414	0.00103381	GO:0006915: apoptotic process (BP)
								GO:0045944: positive regulation of transcription from RNA polymerase II promoter (BP)
								GO:0000122: negative regulation of transcription from RNA polymerase II promoter (BP)
5 genes		18	34208	5	1040	0.000158414	0.00103381	GO:0008285: negative regulation of cell proliferation (BP)
								GO:0007049: cell cycle (BP)
								GO:0007050: cell cycle arrest (BP)
8 genes		52	34208	8	1040	0.0001632	0.00105892	GO:0010629: negative regulation of gene expression (BP)
6 genes		28	34208	6	1040	0.000165196	0.00106575	GO:0001974: blood vessel remodeling (BP)
9 genes		66	34208	9	1040	0.00016763	0.00107531	GO:0007165: signal transduction (BP)
								GO:0045944: positive regulation of transcription from RNA polymerase II promoter (BP)
12 genes		113	34208	12	1040	0.000172931	0.00110305	GO:0030308: negative regulation of cell growth (BP)
7 genes		40	34208	7	1040	0.000182451	0.00115077	GO:0006511: ubiquitin-dependent protein catabolic process (BP)
								GO:0016567: protein ubiquitination (BP)
7 genes		40	34208	7	1040	0.000182451	0.00115077	GO:0042493: response to drug (BP)
								GO:0001666: response to hypoxia (BP)
12 genes		114	34208	12	1040	0.00018801	0.00117924	GO:0007568: aging (BP)
6 genes		29	34208	6	1040	0.00020296	0.00125902	GO:0030218: erythrocyte differentiation (BP)
6 genes		29	34208	6	1040	0.00020296	0.00125902	GO:0044419: interspecies interaction between organisms (BP)
								GO:0045087: innate immune response (BP)
5 genes		19	34208	5	1040	0.000209621	0.00129324	GO:0030335: positive regulation of cell migration (BP)
								GO:0007596: blood coagulation (BP)
3 genes		5	34208	3	1040	0.000267632	0.00139888	GO:0044419: interspecies interaction between organisms (BP)
								GO:0032526: response to retinoic acid (BP)
3 genes		5	34208	3	1040	0.000267632	0.00139888	GO:0007584: response to nutrient (BP)
								GO:0007494: midgut development (BP)
3 genes		5	34208	3	1040	0.000267632	0.00139888	GO:0007165: signal transduction (BP)
								GO:0051090: regulation of sequence-specific DNA binding transcription factor activity (BP)
3 genes		5	34208	3	1040	0.000267632	0.00139888	GO:0008284: positive regulation of cell proliferation (BP)
								GO:0048015: phosphatidylinositol-mediated signaling (BP)
								GO:0008543: fibroblast growth factor receptor signaling pathway (BP)
								GO:0048011: nerve growth factor receptor signaling pathway (BP)
3 genes		5	34208	3	1040	0.000267632	0.00139888	GO:0007155: cell adhesion (BP)
								GO:0030335: positive regulation of cell migration (BP)
								GO:0042493: response to drug (BP)
3 genes		5	34208	3	1040	0.000267632	0.00139888	GO:0008285: negative regulation of cell proliferation (BP)
								GO:0045893: positive regulation of transcription, DNA-dependent (BP)
								GO:0009952: anterior/posterior pattern specification (BP)
3 genes		5	34208	3	1040	0.000267632	0.00139888	GO:0006915: apoptotic process (BP)
								GO:0045944: positive regulation of transcription from RNA polymerase II promoter (BP)
								GO:0000122: negative regulation of transcription from RNA polymerase II promoter (BP)
								GO:0048011: nerve growth factor receptor signaling pathway (BP)
3 genes		5	34208	3	1040	0.000267632	0.00139888	GO:0006950: response to stress (BP)
								GO:0030968: endoplasmic reticulum unfolded protein response (BP)
3 genes		5	34208	3	1040	0.000267632	0.00139888	GO:0006468: protein phosphorylation (BP)
								GO:0043065: positive regulation of apoptotic process (BP)
								GO:0007243: intracellular protein kinase cascade (BP)
3 genes		5	34208	3	1040	0.000267632	0.00139888	GO:0032851: positive regulation of Rab GTPase activity (BP)
3 genes		5	34208	3	1040	0.000267632	0.00139888	GO:0006508: proteolysis (BP)
								GO:0007399: nervous system development (BP)
3 genes		5	34208	3	1040	0.000267632	0.00139888	GO:0030335: positive regulation of cell migration (BP)
								GO:0000187: activation of MAPK activity (BP)
3 genes		5	34208	3	1040	0.000267632	0.00139888	GO:0007165: signal transduction (BP)
								GO:0030335: positive regulation of cell migration (BP)
								GO:0008284: positive regulation of cell proliferation (BP)
								GO:0008286: insulin receptor signaling pathway (BP)
3 genes		5	34208	3	1040	0.000267632	0.00139888	GO:0006915: apoptotic process (BP)
								GO:0043065: positive regulation of apoptotic process (BP)
								GO:0030154: cell differentiation (BP)
3 genes		5	34208	3	1040	0.000267632	0.00139888	GO:0001666: response to hypoxia (BP)
								GO:0010039: response to iron ion (BP)
3 genes		5	34208	3	1040	0.000267632	0.00139888	GO:0030335: positive regulation of cell migration (BP)
								GO:0009749: response to glucose stimulus (BP)
3 genes		5	34208	3	1040	0.000267632	0.00139888	GO:0006915: apoptotic process (BP)
								GO:0006351: transcription, DNA-dependent (BP)
3 genes		5	34208	3	1040	0.000267632	0.00139888	GO:0000079: regulation of cyclin-dependent protein kinase activity (BP)
								GO:0043066: negative regulation of apoptotic process (BP)
3 genes		5	34208	3	1040	0.000267632	0.00139888	GO:0006810: transport (BP)
								GO:0000278: mitotic cell cycle (BP)
								GO:0000086: G2/M transition of mitotic cell cycle (BP)
3 genes		5	34208	3	1040	0.000267632	0.00139888	GO:0051384: response to glucocorticoid stimulus (BP)
								GO:0001889: liver development (BP)
3 genes		5	34208	3	1040	0.000267632	0.00139888	GO:2000379: positive regulation of reactive oxygen species metabolic process (BP)
								GO:0007596: blood coagulation (BP)
								GO:0030168: platelet activation (BP)
3 genes		5	34208	3	1040	0.000267632	0.00139888	GO:0048015: phosphatidylinositol-mediated signaling (BP)
								GO:0008543: fibroblast growth factor receptor signaling pathway (BP)
								GO:0048011: nerve growth factor receptor signaling pathway (BP)
								GO:0006917: induction of apoptosis (BP)
3 genes		5	34208	3	1040	0.000267632	0.00139888	GO:0006641: triglyceride metabolic process (BP)
								GO:0044255: cellular lipid metabolic process (BP)
3 genes		5	34208	3	1040	0.000267632	0.00139888	GO:0051090: regulation of sequence-specific DNA binding transcription factor activity (BP)
								GO:0045944: positive regulation of transcription from RNA polymerase II promoter (BP)
								GO:0048011: nerve growth factor receptor signaling pathway (BP)
5 genes		20	34208	5	1040	0.00027252	0.00140491	GO:0045944: positive regulation of transcription from RNA polymerase II promoter (BP)
								GO:0000122: negative regulation of transcription from RNA polymerase II promoter (BP)
								GO:0007507: heart development (BP)
5 genes		20	34208	5	1040	0.00027252	0.00140491	GO:0006355: regulation of transcription, DNA-dependent (BP)
								GO:0042493: response to drug (BP)
14 genes		154	34208	14	1040	0.000270472	0.0014072	GO:0045944: positive regulation of transcription from RNA polymerase II promoter (BP)
								GO:0000122: negative regulation of transcription from RNA polymerase II promoter (BP)
4 genes		11	34208	4	1040	0.000236246	0.00141123	GO:0007275: multicellular organismal development (BP)
								GO:0042692: muscle cell differentiation (BP)
4 genes		11	34208	4	1040	0.000236246	0.00141123	GO:0030335: positive regulation of cell migration (BP)
								GO:0043410: positive regulation of MAPK cascade (BP)
4 genes		11	34208	4	1040	0.000236246	0.00141123	GO:0032869: cellular response to insulin stimulus (BP)
								GO:0008286: insulin receptor signaling pathway (BP)
4 genes		11	34208	4	1040	0.000236246	0.00141123	GO:0006355: regulation of transcription, DNA-dependent (BP)
								GO:0045944: positive regulation of transcription from RNA polymerase II promoter (BP)
								GO:0001666: response to hypoxia (BP)
4 genes		11	34208	4	1040	0.000236246	0.00141123	GO:0006695: cholesterol biosynthetic process (BP)
								GO:0008299: isoprenoid biosynthetic process (BP)
4 genes		11	34208	4	1040	0.000236246	0.00141123	GO:0033160: positive regulation of protein import into nucleus, translocation (BP)
20 genes		272	34208	20	1040	0.000277294	0.00141658	GO:0043066: negative regulation of apoptotic process (BP)
11 genes		102	34208	11	1040	0.000278548	0.00141658	GO:0006355: regulation of transcription, DNA-dependent (BP)
								GO:0045892: negative regulation of transcription, DNA-dependent (BP)
8 genes		56	34208	8	1040	0.000276804	0.00142051	GO:0032869: cellular response to insulin stimulus (BP)
6 genes		30	34208	6	1040	0.000247211	0.00146895	GO:0045944: positive regulation of transcription from RNA polymerase II promoter (BP)
								GO:0001666: response to hypoxia (BP)
6 genes		31	34208	6	1040	0.000298705	0.00149883	GO:0055085: transmembrane transport (BP)
								GO:0006811: ion transport (BP)
								GO:0034641: cellular nitrogen compound metabolic process (BP)
								GO:0006865: amino acid transport (BP)
6 genes		31	34208	6	1040	0.000298705	0.00149883	GO:0070936: protein K48-linked ubiquitination (BP)
6 genes		31	34208	6	1040	0.000298705	0.00149883	GO:0045087: innate immune response (BP)
								GO:0048011: nerve growth factor receptor signaling pathway (BP)
								GO:0051403: stress-activated MAPK cascade (BP)
								GO:0034138: toll-like receptor 3 signaling pathway (BP)
								GO:0034142: toll-like receptor 4 signaling pathway (BP)
								GO:0002755: MyD88-dependent toll-like receptor signaling pathway (BP)
								GO:0002756: MyD88-independent toll-like receptor signaling pathway (BP)
								GO:0034130: toll-like receptor 1 signaling pathway (BP)
								GO:0008063: Toll signaling pathway (BP)
								GO:0002224: toll-like receptor signaling pathway (BP)
								GO:0034134: toll-like receptor 2 signaling pathway (BP)
15 genes		172	34208	15	1040	0.000261388	0.00154506	GO:0051056: regulation of small GTPase mediated signal transduction (BP)
9 genes		70	34208	9	1040	0.000264343	0.00155439	GO:0009749: response to glucose stimulus (BP)
8 genes		57	34208	8	1040	0.000313508	0.00156616	GO:0008104: protein localization (BP)
22 genes		317	34208	22	1040	0.000316647	0.00157486	GO:0007283: spermatogenesis (BP)
7 genes		44	34208	7	1040	0.000337474	0.00165655	GO:0006355: regulation of transcription, DNA-dependent (BP)
								GO:0045944: positive regulation of transcription from RNA polymerase II promoter (BP)
								GO:0006366: transcription from RNA polymerase II promoter (BP)
7 genes		44	34208	7	1040	0.000337474	0.00165655	GO:0043065: positive regulation of apoptotic process (BP)
								GO:0008285: negative regulation of cell proliferation (BP)
4 genes		12	34208	4	1040	0.000345844	0.00166152	GO:0006355: regulation of transcription, DNA-dependent (BP)
								GO:0045944: positive regulation of transcription from RNA polymerase II promoter (BP)
								GO:0000122: negative regulation of transcription from RNA polymerase II promoter (BP)
								GO:0007507: heart development (BP)
4 genes		12	34208	4	1040	0.000345844	0.00166152	GO:0006355: regulation of transcription, DNA-dependent (BP)
								GO:0007399: nervous system development (BP)
								GO:0045944: positive regulation of transcription from RNA polymerase II promoter (BP)
4 genes		12	34208	4	1040	0.000345844	0.00166152	GO:0006355: regulation of transcription, DNA-dependent (BP)
								GO:0010629: negative regulation of gene expression (BP)
4 genes		12	34208	4	1040	0.000345844	0.00166152	GO:0008284: positive regulation of cell proliferation (BP)
								GO:0006917: induction of apoptosis (BP)
4 genes		12	34208	4	1040	0.000345844	0.00166152	GO:0007268: synaptic transmission (BP)
								GO:0048011: nerve growth factor receptor signaling pathway (BP)
								GO:0007411: axon guidance (BP)
13 genes		139	34208	13	1040	0.000335716	0.00166238	GO:0006355: regulation of transcription, DNA-dependent (BP)
								GO:0045893: positive regulation of transcription, DNA-dependent (BP)
16 genes		196	34208	16	1040	0.000349981	0.00166721	GO:0006886: intracellular protein transport (BP)
5 genes		21	34208	5	1040	0.000348763	0.00166845	GO:0048015: phosphatidylinositol-mediated signaling (BP)
								GO:0008286: insulin receptor signaling pathway (BP)
12 genes		122	34208	12	1040	0.000354322	0.0016808	GO:0007165: signal transduction (BP)
								GO:0007264: small GTPase mediated signal transduction (BP)
11 genes		105	34208	11	1040	0.000358788	0.00169486	GO:0030335: positive regulation of cell migration (BP)
7 genes		45	34208	7	1040	0.000389251	0.0018311	GO:0006915: apoptotic process (BP)
								GO:0045944: positive regulation of transcription from RNA polymerase II promoter (BP)
15 genes		179	34208	15	1040	0.000401032	0.00187869	GO:0007420: brain development (BP)
9 genes		74	34208	9	1040	0.000403272	0.00188138	GO:0016192: vesicle-mediated transport (BP)
								GO:0006886: intracellular protein transport (BP)
15 genes		180	34208	15	1040	0.000425441	0.00197664	GO:0045944: positive regulation of transcription from RNA polymerase II promoter (BP)
								GO:0045893: positive regulation of transcription, DNA-dependent (BP)
5 genes		22	34208	5	1040	0.000440094	0.00203634	GO:0001932: regulation of protein phosphorylation (BP)
10 genes		91	34208	10	1040	0.0004482	0.00205698	GO:0006468: protein phosphorylation (BP)
								GO:0046777: protein autophosphorylation (BP)
7 genes		46	34208	7	1040	0.000447189	0.00206072	GO:0042787: protein ubiquitination involved in ubiquitin-dependent protein catabolic process (BP)
3 genes		6	34208	3	1040	0.000523131	0.00208698	GO:0006355: regulation of transcription, DNA-dependent (BP)
								GO:0006417: regulation of translation (BP)
3 genes		6	34208	3	1040	0.000523131	0.00208698	GO:0006355: regulation of transcription, DNA-dependent (BP)
								GO:0045893: positive regulation of transcription, DNA-dependent (BP)
								GO:0016573: histone acetylation (BP)
3 genes		6	34208	3	1040	0.000523131	0.00208698	GO:0045944: positive regulation of transcription from RNA polymerase II promoter (BP)
								GO:0000122: negative regulation of transcription from RNA polymerase II promoter (BP)
								GO:0045893: positive regulation of transcription, DNA-dependent (BP)
								GO:0044255: cellular lipid metabolic process (BP)
3 genes		6	34208	3	1040	0.000523131	0.00208698	GO:0010629: negative regulation of gene expression (BP)
								GO:0045471: response to ethanol (BP)
3 genes		6	34208	3	1040	0.000523131	0.00208698	GO:0045944: positive regulation of transcription from RNA polymerase II promoter (BP)
								GO:0000122: negative regulation of transcription from RNA polymerase II promoter (BP)
								GO:0010467: gene expression (BP)
								GO:0044255: cellular lipid metabolic process (BP)
3 genes		6	34208	3	1040	0.000523131	0.00208698	GO:0006355: regulation of transcription, DNA-dependent (BP)
								GO:0043984: histone H4-K16 acetylation (BP)
3 genes		6	34208	3	1040	0.000523131	0.00208698	GO:0046777: protein autophosphorylation (BP)
								GO:0071363: cellular response to growth factor stimulus (BP)
3 genes		6	34208	3	1040	0.000523131	0.00208698	GO:0030324: lung development (BP)
								GO:0009749: response to glucose stimulus (BP)
3 genes		6	34208	3	1040	0.000523131	0.00208698	GO:0007049: cell cycle (BP)
								GO:0043161: proteasomal ubiquitin-dependent protein catabolic process (BP)
3 genes		6	34208	3	1040	0.000523131	0.00208698	GO:0043065: positive regulation of apoptotic process (BP)
								GO:0008285: negative regulation of cell proliferation (BP)
								GO:0007596: blood coagulation (BP)
3 genes		6	34208	3	1040	0.000523131	0.00208698	GO:0007165: signal transduction (BP)
								GO:0043065: positive regulation of apoptotic process (BP)
								GO:0007596: blood coagulation (BP)
3 genes		6	34208	3	1040	0.000523131	0.00208698	GO:0044419: interspecies interaction between organisms (BP)
								GO:0045944: positive regulation of transcription from RNA polymerase II promoter (BP)
								GO:0007049: cell cycle (BP)
3 genes		6	34208	3	1040	0.000523131	0.00208698	GO:0030335: positive regulation of cell migration (BP)
								GO:0008284: positive regulation of cell proliferation (BP)
								GO:0032496: response to lipopolysaccharide (BP)
3 genes		6	34208	3	1040	0.000523131	0.00208698	GO:0043065: positive regulation of apoptotic process (BP)
								GO:0000902: cell morphogenesis (BP)
3 genes		6	34208	3	1040	0.000523131	0.00208698	GO:0008284: positive regulation of cell proliferation (BP)
								GO:0048015: phosphatidylinositol-mediated signaling (BP)
								GO:0043066: negative regulation of apoptotic process (BP)
3 genes		6	34208	3	1040	0.000523131	0.00208698	GO:0032869: cellular response to insulin stimulus (BP)
								GO:0008286: insulin receptor signaling pathway (BP)
								GO:0046326: positive regulation of glucose import (BP)
								GO:0045725: positive regulation of glycogen biosynthetic process (BP)
3 genes		6	34208	3	1040	0.000523131	0.00208698	GO:0016236: macroautophagy (BP)
3 genes		6	34208	3	1040	0.000523131	0.00208698	GO:0006915: apoptotic process (BP)
								GO:0007275: multicellular organismal development (BP)
								GO:0007517: muscle organ development (BP)
3 genes		6	34208	3	1040	0.000523131	0.00208698	GO:0007596: blood coagulation (BP)
								GO:0007243: intracellular protein kinase cascade (BP)
								GO:0030168: platelet activation (BP)
3 genes		6	34208	3	1040	0.000523131	0.00208698	GO:0006355: regulation of transcription, DNA-dependent (BP)
								GO:0045944: positive regulation of transcription from RNA polymerase II promoter (BP)
								GO:0000122: negative regulation of transcription from RNA polymerase II promoter (BP)
								GO:0001666: response to hypoxia (BP)
3 genes		6	34208	3	1040	0.000523131	0.00208698	GO:0006355: regulation of transcription, DNA-dependent (BP)
								GO:0030183: B cell differentiation (BP)
3 genes		6	34208	3	1040	0.000523131	0.00208698	GO:0007165: signal transduction (BP)
								GO:0046777: protein autophosphorylation (BP)
								GO:0007243: intracellular protein kinase cascade (BP)
3 genes		6	34208	3	1040	0.000523131	0.00208698	GO:0055085: transmembrane transport (BP)
								GO:0006884: cell volume homeostasis (BP)
3 genes		6	34208	3	1040	0.000523131	0.00208698	GO:0006955: immune response (BP)
								GO:0006357: regulation of transcription from RNA polymerase II promoter (BP)
3 genes		6	34208	3	1040	0.000523131	0.00208698	GO:0006355: regulation of transcription, DNA-dependent (BP)
								GO:0007243: intracellular protein kinase cascade (BP)
3 genes		6	34208	3	1040	0.000523131	0.00208698	GO:0006811: ion transport (BP)
								GO:0006884: cell volume homeostasis (BP)
3 genes		6	34208	3	1040	0.000523131	0.00208698	GO:0031047: gene silencing by RNA (BP)
								GO:0035278: negative regulation of translation involved in gene silencing by miRNA (BP)
3 genes		6	34208	3	1040	0.000523131	0.00208698	GO:0006355: regulation of transcription, DNA-dependent (BP)
								GO:0006915: apoptotic process (BP)
								GO:0045944: positive regulation of transcription from RNA polymerase II promoter (BP)
								GO:0006366: transcription from RNA polymerase II promoter (BP)
3 genes		6	34208	3	1040	0.000523131	0.00208698	GO:0006915: apoptotic process (BP)
								GO:0030218: erythrocyte differentiation (BP)
11 genes		110	34208	11	1040	0.000535384	0.00212834	GO:0006897: endocytosis (BP)
4 genes		13	34208	4	1040	0.000487547	0.00219299	GO:0006355: regulation of transcription, DNA-dependent (BP)
								GO:0008380: RNA splicing (BP)
								GO:0006397: mRNA processing (BP)
4 genes		13	34208	4	1040	0.000487547	0.00219299	GO:0000122: negative regulation of transcription from RNA polymerase II promoter (BP)
								GO:0006974: response to DNA damage stimulus (BP)
4 genes		13	34208	4	1040	0.000487547	0.00219299	GO:0046777: protein autophosphorylation (BP)
								GO:0008285: negative regulation of cell proliferation (BP)
4 genes		13	34208	4	1040	0.000487547	0.00219299	GO:0048011: nerve growth factor receptor signaling pathway (BP)
								GO:0006950: response to stress (BP)
4 genes		13	34208	4	1040	0.000487547	0.00219299	GO:0001701: in utero embryonic development (BP)
								GO:0009791: post-embryonic development (BP)
21 genes		309	34208	21	1040	0.000563497	0.00223224	GO:0045087: innate immune response (BP)
6 genes		34	34208	6	1040	0.000504884	0.00224415	GO:0048011: nerve growth factor receptor signaling pathway (BP)
								GO:0007173: epidermal growth factor receptor signaling pathway (BP)
6 genes		34	34208	6	1040	0.000504884	0.00224415	GO:0042692: muscle cell differentiation (BP)
6 genes		34	34208	6	1040	0.000504884	0.00224415	GO:0031667: response to nutrient levels (BP)
6 genes		35	34208	6	1040	0.000593804	0.00234407	GO:0007275: multicellular organismal development (BP)
								GO:0007517: muscle organ development (BP)
10 genes		95	34208	10	1040	0.000632108	0.00247795	GO:0016044: cellular membrane organization (BP)
10 genes		95	34208	10	1040	0.000632108	0.00247795	GO:0006928: cellular component movement (BP)
4 genes		14	34208	4	1040	0.000666181	0.00254955	GO:0007399: nervous system development (BP)
								GO:0007049: cell cycle (BP)
4 genes		14	34208	4	1040	0.000666181	0.00254955	GO:0007596: blood coagulation (BP)
								GO:0034329: cell junction assembly (BP)
4 genes		14	34208	4	1040	0.000666181	0.00254955	GO:0055085: transmembrane transport (BP)
								GO:0001666: response to hypoxia (BP)
4 genes		14	34208	4	1040	0.000666181	0.00254955	GO:0010039: response to iron ion (BP)
4 genes		14	34208	4	1040	0.000666181	0.00254955	GO:0007165: signal transduction (BP)
								GO:0030335: positive regulation of cell migration (BP)
								GO:0008284: positive regulation of cell proliferation (BP)
4 genes		14	34208	4	1040	0.000666181	0.00254955	GO:0006355: regulation of transcription, DNA-dependent (BP)
								GO:0006915: apoptotic process (BP)
								GO:0045944: positive regulation of transcription from RNA polymerase II promoter (BP)
12 genes		131	34208	12	1040	0.000675888	0.00256066	GO:0007264: small GTPase mediated signal transduction (BP)
								GO:0051056: regulation of small GTPase mediated signal transduction (BP)
5 genes		24	34208	5	1040	0.000675411	0.00256747	GO:0007165: signal transduction (BP)
								GO:0006928: cellular component movement (BP)
5 genes		24	34208	5	1040	0.000675411	0.00256747	GO:0034612: response to tumor necrosis factor (BP)
7 genes		49	34208	7	1040	0.000663239	0.00259099	GO:0000902: cell morphogenesis (BP)
6 genes		36	34208	6	1040	0.000694405	0.00261328	GO:0008284: positive regulation of cell proliferation (BP)
								GO:0007596: blood coagulation (BP)
6 genes		36	34208	6	1040	0.000694405	0.00261328	GO:0006915: apoptotic process (BP)
								GO:0043065: positive regulation of apoptotic process (BP)
30 genes		520	34208	30	1040	0.00069952	0.00262378	GO:0030154: cell differentiation (BP)
17 genes		230	34208	17	1040	0.000727325	0.00271904	GO:0006357: regulation of transcription from RNA polymerase II promoter (BP)
6 genes		37	34208	6	1040	0.000807697	0.00300954	GO:0007049: cell cycle (BP)
								GO:0007050: cell cycle arrest (BP)
25 genes		408	34208	25	1040	0.000815722	0.00302944	GO:0010467: gene expression (BP)
3 genes		7	34208	3	1040	0.00089476	0.00304272	GO:0043065: positive regulation of apoptotic process (BP)
								GO:0050852: T cell receptor signaling pathway (BP)
3 genes		7	34208	3	1040	0.00089476	0.00304272	GO:0032000: positive regulation of fatty acid beta-oxidation (BP)
3 genes		7	34208	3	1040	0.00089476	0.00304272	GO:0016070: RNA metabolic process (BP)
								GO:0016071: mRNA metabolic process (BP)
								GO:0000288: nuclear-transcribed mRNA catabolic process, deadenylation-dependent decay (BP)
								GO:0000184: nuclear-transcribed mRNA catabolic process, nonsense-mediated decay (BP)
3 genes		7	34208	3	1040	0.00089476	0.00304272	GO:0006355: regulation of transcription, DNA-dependent (BP)
								GO:0006915: apoptotic process (BP)
								GO:0048011: nerve growth factor receptor signaling pathway (BP)
3 genes		7	34208	3	1040	0.00089476	0.00304272	GO:0000002: mitochondrial genome maintenance (BP)
3 genes		7	34208	3	1040	0.00089476	0.00304272	GO:0045944: positive regulation of transcription from RNA polymerase II promoter (BP)
								GO:0048015: phosphatidylinositol-mediated signaling (BP)
								GO:0008543: fibroblast growth factor receptor signaling pathway (BP)
								GO:0048011: nerve growth factor receptor signaling pathway (BP)
3 genes		7	34208	3	1040	0.00089476	0.00304272	GO:0043123: positive regulation of I-kappaB kinase/NF-kappaB cascade (BP)
								GO:0051260: protein homooligomerization (BP)
3 genes		7	34208	3	1040	0.00089476	0.00304272	GO:0007049: cell cycle (BP)
								GO:0007420: brain development (BP)
3 genes		7	34208	3	1040	0.00089476	0.00304272	GO:0006355: regulation of transcription, DNA-dependent (BP)
								GO:0007568: aging (BP)
3 genes		7	34208	3	1040	0.00089476	0.00304272	GO:0008285: negative regulation of cell proliferation (BP)
								GO:0007049: cell cycle (BP)
								GO:0007050: cell cycle arrest (BP)
								GO:0030308: negative regulation of cell growth (BP)
3 genes		7	34208	3	1040	0.00089476	0.00304272	GO:0045766: positive regulation of angiogenesis (BP)
								GO:0010595: positive regulation of endothelial cell migration (BP)
3 genes		7	34208	3	1040	0.00089476	0.00304272	GO:0044419: interspecies interaction between organisms (BP)
								GO:0045471: response to ethanol (BP)
3 genes		7	34208	3	1040	0.00089476	0.00304272	GO:0006629: lipid metabolic process (BP)
								GO:0006071: glycerol metabolic process (BP)
3 genes		7	34208	3	1040	0.00089476	0.00304272	GO:0045766: positive regulation of angiogenesis (BP)
								GO:0001666: response to hypoxia (BP)
								GO:0006916: anti-apoptosis (BP)
3 genes		7	34208	3	1040	0.00089476	0.00304272	GO:0006355: regulation of transcription, DNA-dependent (BP)
								GO:0045944: positive regulation of transcription from RNA polymerase II promoter (BP)
								GO:0045893: positive regulation of transcription, DNA-dependent (BP)
								GO:0001666: response to hypoxia (BP)
3 genes		7	34208	3	1040	0.00089476	0.00304272	GO:0070936: protein K48-linked ubiquitination (BP)
								GO:0043161: proteasomal ubiquitin-dependent protein catabolic process (BP)
3 genes		7	34208	3	1040	0.00089476	0.00304272	GO:0032869: cellular response to insulin stimulus (BP)
								GO:0008286: insulin receptor signaling pathway (BP)
								GO:0008543: fibroblast growth factor receptor signaling pathway (BP)
3 genes		7	34208	3	1040	0.00089476	0.00304272	GO:0007155: cell adhesion (BP)
								GO:0007596: blood coagulation (BP)
								GO:0034329: cell junction assembly (BP)
								GO:0050900: leukocyte migration (BP)
3 genes		7	34208	3	1040	0.00089476	0.00304272	GO:0048011: nerve growth factor receptor signaling pathway (BP)
								GO:0001525: angiogenesis (BP)
3 genes		7	34208	3	1040	0.00089476	0.00304272	GO:0006935: chemotaxis (BP)
								GO:0007265: Ras protein signal transduction (BP)
3 genes		7	34208	3	1040	0.00089476	0.00304272	GO:0016192: vesicle-mediated transport (BP)
								GO:0016044: cellular membrane organization (BP)
								GO:0006888: ER to Golgi vesicle-mediated transport (BP)
								GO:0002474: antigen processing and presentation of peptide antigen via MHC class I (BP)
								GO:0044267: cellular protein metabolic process (BP)
								GO:0048208: COPII vesicle coating (BP)
								GO:0043687: post-translational protein modification (BP)
								GO:0018279: protein N-linked glycosylation via asparagine (BP)
								GO:0006886: intracellular protein transport (BP)
3 genes		7	34208	3	1040	0.00089476	0.00304272	GO:0045087: innate immune response (BP)
								GO:0001934: positive regulation of protein phosphorylation (BP)
5 genes		25	34208	5	1040	0.000823278	0.00304748	GO:0007049: cell cycle (BP)
								GO:0006974: response to DNA damage stimulus (BP)
6 genes		38	34208	6	1040	0.000934727	0.00316909	GO:0007165: signal transduction (BP)
								GO:0043065: positive regulation of apoptotic process (BP)
10 genes		99	34208	10	1040	0.000874283	0.0032257	GO:0007165: signal transduction (BP)
								GO:0051056: regulation of small GTPase mediated signal transduction (BP)
7 genes		52	34208	7	1040	0.000954706	0.00322713	GO:0018105: peptidyl-serine phosphorylation (BP)
4 genes		15	34208	4	1040	0.000886644	0.0032291	GO:0007596: blood coagulation (BP)
								GO:0050731: positive regulation of peptidyl-tyrosine phosphorylation (BP)
4 genes		15	34208	4	1040	0.000886644	0.0032291	GO:0006888: ER to Golgi vesicle-mediated transport (BP)
								GO:0006886: intracellular protein transport (BP)
4 genes		15	34208	4	1040	0.000886644	0.0032291	GO:0006468: protein phosphorylation (BP)
								GO:0007179: transforming growth factor beta receptor signaling pathway (BP)
4 genes		15	34208	4	1040	0.000886644	0.0032291	GO:0045893: positive regulation of transcription, DNA-dependent (BP)
								GO:0048011: nerve growth factor receptor signaling pathway (BP)
5 genes		26	34208	5	1040	0.000993979	0.00331033	GO:0007165: signal transduction (BP)
								GO:0007243: intracellular protein kinase cascade (BP)
5 genes		26	34208	5	1040	0.000993979	0.00331033	GO:0007165: signal transduction (BP)
								GO:0007264: small GTPase mediated signal transduction (BP)
								GO:0048011: nerve growth factor receptor signaling pathway (BP)
5 genes		26	34208	5	1040	0.000993979	0.00331033	GO:0016311: dephosphorylation (BP)
5 genes		26	34208	5	1040	0.000993979	0.00331033	GO:0006464: protein modification process (BP)
								GO:0042787: protein ubiquitination involved in ubiquitin-dependent protein catabolic process (BP)
5 genes		26	34208	5	1040	0.000993979	0.00331033	GO:0007165: signal transduction (BP)
								GO:0055085: transmembrane transport (BP)
13 genes		156	34208	13	1040	0.00100303	0.00333064	GO:0008219: cell death (BP)
9 genes		84	34208	9	1040	0.00102618	0.00339753	GO:0001934: positive regulation of protein phosphorylation (BP)
6 genes		39	34208	6	1040	0.00107658	0.00352306	GO:0007399: nervous system development (BP)
								GO:0045944: positive regulation of transcription from RNA polymerase II promoter (BP)
6 genes		39	34208	6	1040	0.00107658	0.00352306	GO:0045444: fat cell differentiation (BP)
6 genes		39	34208	6	1040	0.00107658	0.00352306	GO:0045892: negative regulation of transcription, DNA-dependent (BP)
								GO:0016568: chromatin modification (BP)
7 genes		53	34208	7	1040	0.00107151	0.00353724	GO:0007155: cell adhesion (BP)
								GO:0007596: blood coagulation (BP)
4 genes		16	34208	4	1040	0.00115387	0.00366964	GO:0044419: interspecies interaction between organisms (BP)
								GO:0007411: axon guidance (BP)
4 genes		16	34208	4	1040	0.00115387	0.00366964	GO:0007399: nervous system development (BP)
								GO:0045944: positive regulation of transcription from RNA polymerase II promoter (BP)
								GO:0000122: negative regulation of transcription from RNA polymerase II promoter (BP)
4 genes		16	34208	4	1040	0.00115387	0.00366964	GO:0006355: regulation of transcription, DNA-dependent (BP)
								GO:0048011: nerve growth factor receptor signaling pathway (BP)
4 genes		16	34208	4	1040	0.00115387	0.00366964	GO:0030316: osteoclast differentiation (BP)
4 genes		16	34208	4	1040	0.00115387	0.00366964	GO:0007596: blood coagulation (BP)
								GO:0006928: cellular component movement (BP)
4 genes		16	34208	4	1040	0.00115387	0.00366964	GO:0043065: positive regulation of apoptotic process (BP)
								GO:0006917: induction of apoptosis (BP)
4 genes		16	34208	4	1040	0.00115387	0.00366964	GO:0045766: positive regulation of angiogenesis (BP)
								GO:0001666: response to hypoxia (BP)
4 genes		16	34208	4	1040	0.00115387	0.00366964	GO:0006355: regulation of transcription, DNA-dependent (BP)
								GO:0044255: cellular lipid metabolic process (BP)
4 genes		16	34208	4	1040	0.00115387	0.00366964	GO:0007165: signal transduction (BP)
								GO:0045944: positive regulation of transcription from RNA polymerase II promoter (BP)
								GO:0045087: innate immune response (BP)
5 genes		27	34208	5	1040	0.00118961	0.00375159	GO:0006355: regulation of transcription, DNA-dependent (BP)
								GO:0008380: RNA splicing (BP)
5 genes		27	34208	5	1040	0.00118961	0.00375159	GO:0051149: positive regulation of muscle cell differentiation (BP)
5 genes		27	34208	5	1040	0.00118961	0.00375159	GO:0006641: triglyceride metabolic process (BP)
8 genes		69	34208	8	1040	0.0011523	0.00375995	GO:0006355: regulation of transcription, DNA-dependent (BP)
								GO:0045944: positive regulation of transcription from RNA polymerase II promoter (BP)
								GO:0045893: positive regulation of transcription, DNA-dependent (BP)
21 genes		328	34208	21	1040	0.0012007	0.00376554	GO:0044419: interspecies interaction between organisms (BP)
7 genes		54	34208	7	1040	0.00119924	0.00377143	GO:0006915: apoptotic process (BP)
								GO:0007264: small GTPase mediated signal transduction (BP)
12 genes		140	34208	12	1040	0.00121243	0.00379179	GO:0043123: positive regulation of I-kappaB kinase/NF-kappaB cascade (BP)
6 genes		40	34208	6	1040	0.00123436	0.00382856	GO:0007165: signal transduction (BP)
								GO:0046777: protein autophosphorylation (BP)
6 genes		40	34208	6	1040	0.00123436	0.00382856	GO:0006355: regulation of transcription, DNA-dependent (BP)
								GO:0007399: nervous system development (BP)
6 genes		40	34208	6	1040	0.00123436	0.00382856	GO:0055085: transmembrane transport (BP)
								GO:0006879: cellular iron ion homeostasis (BP)
8 genes		70	34208	8	1040	0.00126687	0.00391863	GO:0007165: signal transduction (BP)
								GO:0035556: intracellular signal transduction (BP)

## Sheet: Table E
Genes down regulated by tumor necrosis factor alpha (TNF) but not hemozoin (Hz)
		Fold Change
PID	NAME	Hz	TNF
215123_at	61E3.4 /// LOC100132247 /// LOC100652992 /// LOC613037 /// LOC728888 /// NPIPL3	2.01273	0.538225
225337_at	ABHD2	0.757603	0.645787
1557418_at	ACSL4	0.741766	0.405771
1557419_a_at	ACSL4	0.810782	0.64795
1559663_at	ACSL4	1.40115	0.557046
226431_at	ALS2CR13	0.766873	0.652526
226025_at	ANKRD28	1.28388	0.645629
1558792_x_at	AP2A1	0.974916	0.633036
209539_at	ARHGEF6	1.20873	0.647168
225181_at	ARID1B /// LOC729446	0.895463	0.612424
1558710_at	ARIH1	0.981769	0.512773
218221_at	ARNT	1.11479	0.659583
232931_at	ASCC3L1	1.12332	0.65489
210858_x_at	ATM	0.978771	0.376663
208442_s_at	ATM /// LOC651610	0.907087	0.516187
219558_at	ATP13A3	0.849679	0.621514
214594_x_at	ATP8B1	1.00329	0.565891
214575_s_at	AZU1	0.94325	0.522946
211379_x_at	B3GALNT1	1.34391	0.578061
211715_s_at	BDH1	0.813719	0.60527
233289_at	C1orf26	0.747079	0.644707
1558896_at	C1orf69	1.24929	0.578838
209829_at	C6orf32	2.26116	0.613249
224962_at	C9orf69	0.694099	0.562669
243910_x_at	CAND1	0.815194	0.588087
238363_at	CAT	2.32053	0.626093
242974_at	CD47	0.974651	0.478804
201131_s_at	CDH1	1.07385	0.666091
224851_at	CDK6	0.675458	0.422568
203757_s_at	CEACAM6	1.11418	0.510881
211657_at	CEACAM6	0.835314	0.638871
206676_at	CEACAM8	0.756442	0.55361
210701_at	CFDP1	1.13883	0.612579
234981_x_at	CMBL	0.991798	0.665452
242384_at	CPEB4	1.10577	0.503425
234059_at	CPOX	1.11595	0.561691
203633_at	CPT1A	1.09933	0.658
204573_at	CROT	1.15626	0.618273
240221_at	CSNK1A1	1.15491	0.653347
210140_at	CST7	0.864453	0.578409
231109_at	CUGBP2	1.14198	0.555584
232466_at	CUL4A	1.28397	0.571757
205238_at	CXorf34	0.817745	0.539345
244546_at	CYCS	0.699108	0.647343
219837_s_at	CYTL1	0.923598	0.630488
232952_at	DDEF1	1.02314	0.617656
238193_at	DDEF1	0.856604	0.54277
241727_x_at	DHFRL1	0.889161	0.596513
1559039_at	DHX36	0.937773	0.573585
224872_at	DIP2B	0.866398	0.622465
215210_s_at	DLST /// DLSTP	1.12452	0.60469
215252_at	DNAJC7	0.924684	0.500079
201694_s_at	EGR1	1.45107	0.500819
227404_s_at	EGR1	1.59617	0.597351
236985_at	EIF4B	0.541381	0.404498
233931_at	ELF1	0.9188	0.59491
209477_at	EMD	0.997945	0.641959
200841_s_at	EPRS	1.28964	0.610225
211310_at	EZH1	1.69447	0.535536
208962_s_at	FADS1 /// MIR1908	0.95555	0.658749
212981_s_at	FAM115A /// LOC100294033	1.18259	0.659534
244187_at	FAM121A	0.708682	0.350932
1564424_at	FAM62B	0.860043	0.591681
226062_x_at	FAM63A	0.955285	0.661823
203420_at	FAM8A1	1.42283	0.635909
215645_at	FLCN	1.19983	0.568544
236322_at	FLJ31951	0.880285	0.643154
203245_s_at	FLJ35348	0.715359	0.661157
238678_at	FLJ45340	0.845475	0.590169
222906_at	FLVCR	0.915196	0.560215
202724_s_at	FOXO1A	1.59346	0.656209
243037_at	FUBP1	0.744231	0.469994
244396_at	G3BP1	0.770072	0.653224
231979_at	GABPB2	1.89225	0.555891
236140_at	GCLM	1.60626	0.526268
204248_at	GNA11	0.80316	0.652172
46947_at	GNL3L	0.678826	0.634427
215203_at	GOLGA4	1.31347	0.593897
1559172_at	GOLGA7	1.05533	0.495986
238002_at	GOLIM4	0.736417	0.621745
217771_at	GOLPH2	0.700533	0.609751
238002_at	GOLPH4	0.736417	0.621745
221540_x_at	GTF2H2 /// GTF2H2B /// GTF2H2C /// GTF2H2D	0.756761	0.613045
222104_x_at	GTF2H3	0.925603	0.591566
231616_at	GYPA	1.55859	0.651218
207730_x_at	HDGF2	1.04155	0.650298
232581_x_at	HIVEP3	0.746218	0.650391
202934_at	HK2	0.830182	0.605004
241702_at	HNRPD	0.78757	0.488144
214918_at	HNRPM	0.9781	0.562425
205039_s_at	IKZF1	0.784911	0.501741
206295_at	IL18	1.18888	0.598114
206693_at	IL7	1.19685	0.554333
244599_at	ITGA4	0.817577	0.593956
210878_s_at	JMJD1B	1.0456	0.656465
206478_at	KIAA0125	0.872259	0.484369
238271_x_at	KIAA0182	1.17916	0.600394
210598_at	KIAA0232	1.45297	0.664281
232595_at	KIAA0232	1.53932	0.652704
203943_at	KIF3B	0.875641	0.651223
1561015_at	KLF3	0.81983	0.643991
206551_x_at	KLHL24	1.12807	0.582982
221986_s_at	KLHL24	2.75982	0.658846
232814_x_at	KNS2	1.02274	0.665609
221011_s_at	LBH	1.31248	0.621137
242424_at	LETMD1	0.873866	0.598838
1557197_a_at	LGALS3	1.47498	0.372408
230528_s_at	LOC100287195 /// LOC100289034 /// LOC100653047 /// LOC100653267 /// MGC2752	0.779917	0.646024
201701_s_at	LOC100652849 /// LOC100653110 /// PGRMC2	0.839655	0.656647
242490_at	LOC100653004	1.26873	0.632296
215978_x_at	LOC152719	1.07831	0.645585
232179_at	LOC158863	0.913168	0.307047
227037_at	LOC201164	1.28548	0.634447
224605_at	LOC401152	0.751337	0.659459
1552622_s_at	LOC441259 /// POLR2J2 /// POLR2J3 /// UPK3BL	0.897364	0.567616
238449_at	LOC595101	1.07402	0.515823
1558028_x_at	LOC647979	0.856159	0.633644
226365_at	LOC728555 /// SERF1A	1.33982	0.634429
239106_at	LOC728999	0.724806	0.587706
223099_s_at	LONP2	0.959684	0.658499
1555058_a_at	LPGAT1	0.909352	0.610108
214902_x_at	LPP	0.996439	0.636785
205953_at	LRIG2	1.02597	0.563953
211452_x_at	LRRFIP1	1.03263	0.6554
243852_at	LUC7L2	0.848571	0.527379
231840_x_at	LYRM7	1.15922	0.64293
1558518_at	MAP3K7IP3	1.61886	0.484352
202890_at	MAP7	0.762046	0.56545
232537_x_at	MARK3	1.47509	0.522715
242260_at	MATR3	0.427697	0.497984
1556657_at	MBNL1	1.11743	0.612788
1556658_a_at	MBNL1	1.10642	0.54371
225742_at	MDM4	1.26005	0.600616
209703_x_at	METTL7A	1.01263	0.353896
211026_s_at	MGLL	1.31664	0.665601
212594_at	MIR4680 /// PDCD4	0.890562	0.62921
232169_x_at	MIR4691 /// NDUFS8	1.033	0.61115
244010_at	MLL3	1.0666	0.601198
203948_s_at	MPO	1.20193	0.649501
214656_x_at	MYO1C	1.0423	0.631632
222319_at	NAP1L4	0.7169	0.479115
1558748_at	NAPE-PLD	1.26424	0.659566
236356_at	NDUFS1	0.756758	0.613598
238130_at	NFATC2IP	0.881314	0.61623
235432_at	NPHP3	2.40348	0.634194
232521_at	PCSK7	0.925662	0.533479
223619_x_at	PECR	0.892492	0.604597
215179_x_at	PGF	0.992958	0.660771
236552_at	PICALM	1.28987	0.566607
238013_at	PLEKHA2	1.15641	0.371038
38671_at	PLXND1	0.846174	0.610906
216175_at	POLD2	0.763271	0.659512
220113_x_at	POLR1B	0.949988	0.664512
1552621_at	POLR2J2 /// POLR2J3 /// UPK3BL	0.809346	0.547205
233458_at	POLR3E	0.730997	0.525895
212686_at	PPM1H	1.42796	0.660857
235061_at	PPM1K	0.802081	0.464534
207130_at	PRKCBP1	1.0487	0.531117
214795_at	PRKCBP1	1.07157	0.61457
215083_at	PSPC1	1.225	0.556032
226762_at	PURB	0.771744	0.451871
219151_s_at	RABL2A /// RABL2B	0.755681	0.646171
238176_at	RAPGEF2	1.51429	0.615083
213718_at	RBM4	0.89525	0.556995
226021_at	RDH10	1.2354	0.553219
218564_at	RFWD3	0.699708	0.612486
239937_at	RHOT1	1.36469	0.552206
214663_at	RIPK5	1.32607	0.641549
225414_at	RNF149	1.3678	0.583728
1562307_at	RNF24	0.987674	0.490216
211387_x_at	RNGTT	0.748549	0.651274
240601_at	RPA3	0.95385	0.584256
240601_at	RPA3	0.95385	0.584256
230490_x_at	RSU1	0.865338	0.60025
206306_at	RYR3	2.33538	0.653979
241798_at	SCC-112	0.858997	0.627992
200832_s_at	SCD	1.00695	0.576933
236268_at	SEC22C	0.867165	0.544708
232637_at	SEPT2	1.00556	0.618188
212812_at	SERINC5	0.896023	0.644582
241223_x_at	SFXN1	1.20058	0.634806
241223_x_at	SFXN1	1.20058	0.634806
224391_s_at	SIAE	1.02139	0.560591
222939_s_at	SLC16A10	0.711776	0.661774
202825_at	SLC25A4	0.682959	0.665454
205097_at	SLC26A2	1.10509	0.660712
233123_at	SLC40A1	1.33146	0.613831
237246_at	SMC4	1.20875	0.577816
237246_at	SMC4	1.20875	0.577816
241542_at	SOX6	1.24598	0.61757
1557409_at	SPG7	0.778396	0.654557
222412_s_at	SSR3	0.898448	0.610559
1569527_at	STAU1	0.950105	0.60546
229513_at	STRBP	0.928301	0.637411
221499_s_at	STX16	1.33903	0.647369
1566191_at	SUZ12	1.02906	0.51878
217704_x_at	SUZ12P	1.09494	0.559708
224669_at	SYS1	0.917396	0.632266
1554690_a_at	TACC1	0.972898	0.387293
227891_s_at	TAF15	1.21765	0.640721
241885_at	TAF15	1.47176	0.625788
244043_at	TFDP2	0.940958	0.572885
1566901_at	TGIF	1.65914	0.55693
216109_at	THRAP2	1.60842	0.629417
210130_s_at	TM7SF2	0.834107	0.637669
233399_x_at	TMED10P1 /// ZNF252	0.976971	0.623438
244716_x_at	TMIGD2	0.854549	0.635122
213922_at	TTBK2	1.87736	0.568406
214023_x_at	TUBB2B	1.38507	0.505967
227919_at	UCA1	1.11817	0.58361
233473_x_at	USP15	1.27584	0.629069
207365_x_at	USP34	1.13206	0.660435
231829_at	VISA	0.831576	0.618398
39313_at	WNK1	1.54855	0.629633
1558783_at	WTAP	1.07039	0.63938
207598_x_at	XRCC2	0.758098	0.44866
1565867_a_at	ZC3H11A	0.80256	0.421343
206169_x_at	ZC3H7B	1.09305	0.617856
214670_at	ZKSCAN1	1.11316	0.60965
1569312_at	ZNF146	0.974169	0.48063
214715_x_at	ZNF160	1.01557	0.64483
231848_x_at	ZNF207	1.48046	0.569274
239937_at	ZNF207	1.36469	0.552206
205917_at	ZNF264	1.11474	0.520337
215359_x_at	ZNF44	1.01343	0.531721
229766_at	ZNF445	0.808833	0.651292
215012_at	ZNF451	1.59557	0.529551
208137_x_at	ZNF611 /// LOC731901	0.94268	0.651006
206188_at	ZNF623	0.942121	0.575754
205594_at	ZNF652	0.7894	0.303716
1557270_at	ZNF69	0.869756	0.469216

## Sheet: Table F
GeneCodis Modular Enrichment Analysis of genes down regulated by tumor necrosis factor alpha (but not hemozoin)
23 genes (14.0%) lack annotations: POLR2J2 /// POLR2J3 /// UPK3BL, LOC441259 /// POLR2J2 /// POLR2J3 /// UPK3BL, ND6, LOC647979, LOC100652849 /// LOC100653110 /// PGRMC2, LINC00094, KIAA0125, FADS1 /// MIR1908, MIR4680 /// PDCD4, FAM115A /// LOC100294033, 61E3.4 /// LOC100132247 /// LOC100652992 /// LOC613037 /// LOC728888 /// NPIPL3, RABL2A /// RABL2B, FLJ42627, GTF2H2 /// GTF2H2B /// GTF2H2C //…
Genes	Gene names	NGR	TNGR	NG	TNG	Hyp	Hyp*	Annotations
3 genes	CROT CPT1A BDH1	17	34208	3	141	4.46809e-05	0.00131809	GO:0042493: response to drug (BP)
								GO:0044255: cellular lipid metabolic process (BP)
19 genes	GTF2H3 ARNT ZNF264 ARID1B EZH1 TFDP2 NFIA ZNF44 SUZ12 NFATC2IP CAND1 ZKSCAN1 ZNF721 KDM3B ZNF652 ZNF160 ZNF611 ZNF623 ZNF451	1609	34208	19	141	3.57206e-05	0.00210752	GO:0006355: regulation of transcription, DNA-dependent (BP)
7 genes	MDM4 EGR1 EZH1 TGIF1 SUZ12 IKZF1 ZMYND8	416	34208	7	141	0.00175254	0.01034	GO:0000122: negative regulation of transcription from RNA polymerase II promoter (BP)
4 genes	CDH1 CD47 ARHGEF6 RSU1	90	34208	4	141	0.00053695	0.01056	GO:0034329: cell junction assembly (BP)
4 genes	CROT CPT1A ACSL4 BDH1	128	34208	4	141	0.00198732	0.0106592	GO:0044255: cellular lipid metabolic process (BP)
4 genes	ARID1B EZH1 SUZ12 KDM3B	122	34208	4	141	0.0016676	0.010932	GO:0006355: regulation of transcription, DNA-dependent (BP)
								GO:0016568: chromatin modification (BP)
3 genes	EZH1 SUZ12 IKZF1	43	34208	3	141	0.000749737	0.0110586	GO:0000122: negative regulation of transcription from RNA polymerase II promoter (BP)
								GO:0016568: chromatin modification (BP)
5 genes	ARID1B EZH1 SUZ12 IKZF1 KDM3B	224	34208	5	141	0.00242056	0.0119011	GO:0016568: chromatin modification (BP)
3 genes	SLC25A4 CROT DLST	56	34208	3	141	0.00161952	0.011944	GO:0006091: generation of precursor metabolites and energy (BP)
6 genes		301	34208	6	141	0.00160422	0.0135212	GO:0042493: response to drug (BP)
8 genes		520	34208	8	141	0.001468	0.0144353	GO:0030154: cell differentiation (BP)
7 genes		468	34208	7	141	0.00337226	0.0153049	GO:0045893: positive regulation of transcription, DNA-dependent (BP)
3 genes		53	34208	3	141	0.00138103	0.0162961	GO:0006633: fatty acid biosynthetic process (BP)
3 genes		77	34208	3	141	0.00401319	0.0169127	GO:0006631: fatty acid metabolic process (BP)
8 genes		630	34208	8	141	0.0047272	0.0185937	GO:0055085: transmembrane transport (BP)
5 genes		285	34208	5	141	0.00668222	0.0246407	GO:0006281: DNA repair (BP)
3 genes		112	34208	3	141	0.0112662	0.0316525	GO:0014070: response to organic cyclic compound (BP)
3 genes		110	34208	3	141	0.0107316	0.0316582	GO:0016055: Wnt receptor signaling pathway (BP)
7 genes		578	34208	7	141	0.0102982	0.0319787	GO:0045944: positive regulation of transcription from RNA polymerase II promoter (BP)
5 genes		329	34208	5	141	0.0119366	0.0320117	GO:0016032: viral reproduction (BP)
5 genes		316	34208	5	141	0.0101633	0.033313	GO:0008152: metabolic process (BP)
4 genes		200	34208	4	141	0.00960574	0.0333376	GO:0006916: anti-apoptosis (BP)
4 genes		242	34208	4	141	0.0181535	0.0411945	GO:0007267: cell-cell signaling (BP)
5 genes		361	34208	5	141	0.0171712	0.0422125	GO:0008284: positive regulation of cell proliferation (BP)
4 genes		241	34208	4	141	0.0179092	0.0422657	GO:0006629: lipid metabolic process (BP)
9 genes		945	34208	9	141	0.0166808	0.0427899	GO:0007275: multicellular organismal development (BP)

## Sheet: Table G
Genes down regulated by hemozoin (Hz) but not tumor necrosis factor alpha (TNF)
		Fold Change
PID	NAME	Hz	TNF
1554915_a_at	2'-PDE	0.582178	0.823055
231839_at	2'-PDE	0.642312	0.778471
222064_s_at	AARSD1	0.572191	0.854425
231845_at	AARSL	0.639769	0.932026
202850_at	ABCD3	0.591455	0.869852
1554878_a_at	ABCD3	0.624261	1.02738
201873_s_at	ABCE1	0.439083	1.00422
201872_s_at	ABCE1	0.457652	0.982373
200045_at	ABCF1	0.585568	0.952533
209247_s_at	ABCF2	0.584746	0.763087
228490_at	ABHD2	0.60809	0.824991
224160_s_at	ACAD9	0.57454	0.942414
226030_at	ACADSB	0.625084	0.820022
201128_s_at	ACLY	0.672075	0.828834
218981_at	ACN9	0.534369	0.876113
208002_s_at	ACOT7	0.483949	0.921345
229725_at	ACSL6	0.416036	0.956105
211207_s_at	ACSL6	0.63999	1.03498
AFFX-HSAC07/X00351_5_at	ACTB	0.581004	0.730122
AFFX-HSAC07/X00351_M_at	ACTB	0.602172	0.720523
200801_x_at	ACTB	0.664759	0.841
202666_s_at	ACTL6A	0.521078	0.936796
232058_at	ACTN4	0.663174	0.737611
200728_at	ACTR2	0.661052	0.978793
202740_at	ACY1	0.592024	0.947326
225421_at	ACY1L2	0.340895	0.683506
225431_x_at	ACY1L2	0.519904	0.806249
208848_at	ADH5	0.613826	1.06509
222400_s_at	ADI1	0.648821	0.783388
226426_at	ADNP	0.592044	0.784564
222048_at	ADRBK2	0.658568	1.00179
210250_x_at	ADSL	0.634229	0.935478
218096_at	AGPAT5	0.663027	0.919765
225113_at	AGPS	0.672637	0.796521
201491_at	AHSA1	0.432693	0.922341
212174_at	AK2	0.342314	0.813194
212175_s_at	AK2	0.396364	0.71728
208967_s_at	AK2	0.417871	1.15461
205996_s_at	AK2	0.436662	0.827229
212173_at	AK2	0.541176	1.1663
201675_at	AKAP1	0.443803	0.780359
201674_s_at	AKAP1	0.514159	0.863156
210625_s_at	AKAP1	0.562221	0.882087
201272_at	AKR1B1	0.601729	0.961091
202139_at	AKR7A2	0.628316	0.879674
214259_s_at	AKR7A2	0.634028	0.837694
206469_x_at	AKR7A3	0.623259	0.913692
207163_s_at	AKT1	0.635178	0.970176
217791_s_at	ALDH18A1	0.565921	0.862075
222416_at	ALDH18A1	0.632322	0.757683
223355_at	ALG1	0.560868	0.777462
1553954_at	ALG14	0.634715	1.1827
218203_at	ALG5	0.61149	1.03615
203545_at	ALG8	0.517494	1.07894
235610_at	ALKBH8	0.65764	1.28341
232184_at	ALS2	0.494156	0.935909
201196_s_at	AMD1	0.444493	1.01001
201197_at	AMD1	0.638558	0.857861
222108_at	AMIGO2	0.66714	1.24945
229267_at	ANAPC1	0.445899	0.905601
209001_s_at	ANAPC13	0.662575	0.869383
213005_s_at	ANKRD15	0.580211	0.782685
229058_at	ANKRD16	0.484807	0.893152
201038_s_at	ANP32A	0.414327	0.899408
201051_at	ANP32A	0.460024	0.745261
213503_x_at	ANXA2	0.576037	1.31796
201590_x_at	ANXA2	0.593866	1.40786
210427_x_at	ANXA2	0.637759	1.45176
225754_at	AP1G1	0.587592	0.953001
203142_s_at	AP3B1	0.653862	0.952897
222517_at	AP3M1	0.561222	0.753085
214960_at	API5	0.50216	1.01393
233078_at	API5	0.548041	0.786846
201686_x_at	API5	0.649198	1.12006
214959_s_at	API5	0.653525	0.924886
225427_s_at	APOA1BP	0.562853	0.862694
206632_s_at	APOBEC3B	0.51601	1.35526
1555600_s_at	APOL4	0.648145	0.739997
223801_s_at	APOL4	0.6607	0.693277
213892_s_at	APRT	0.576789	0.884796
218527_at	APTX	0.603099	1.02895
200734_s_at	ARF3	0.563493	1.49608
227448_at	ARGLU1	0.437483	1.01631
206298_at	ARHGAP22	0.57918	0.928309
227932_at	ARIH2	0.578873	0.925285
238068_at	ARIH2	0.522493	0.888973
1559121_s_at	ARIH2	0.642804	0.962531
219094_at	ARMC8	0.661456	0.93617
211963_s_at	ARPC5	0.58488	1.10333
1555797_a_at	ARPC5	0.616243	1.1636
225283_at	ARRDC4	0.60545	0.881811
201679_at	ARS2	0.482555	0.802104
201680_x_at	ARS2	0.509962	0.808046
222047_s_at	ARS2	0.510639	0.903093
232197_x_at	ARSB	0.589393	0.628811
218115_at	ASF1B	0.653522	0.899979
204608_at	ASL	0.636477	0.938659
219068_x_at	ATAD3A	0.591406	0.863982
1552641_s_at	ATAD3A /// ATAD3B /// LOC727868 /// LOC732419	0.652312	1.02537
228381_at	ATF7IP2	0.580293	1.1677
208758_at	ATIC	0.535649	0.860987
203454_s_at	ATOX1	0.575797	0.988066
208972_s_at	ATP5G1	0.400939	0.932163
207508_at	ATP5G3	0.538599	1.00877
228168_at	ATP5G3	0.586033	0.822664
207507_s_at	ATP5G3	0.612683	0.987902
202325_s_at	ATP5J	0.500379	1.00911
202961_s_at	ATP5J2	0.522846	1.01989
213587_s_at	ATP6V0E2	0.64449	0.759304
204624_at	ATP7B	0.520072	0.716186
213057_at	ATPAF2	0.649151	0.861165
223339_at	ATPIF1	0.556394	0.879905
209903_s_at	ATR	0.550962	0.989125
209902_at	ATR /// LOC648152	0.487789	0.916248
209464_at	AURKB	0.624548	0.872092
225733_at	B3GALT6	0.621131	0.922339
225612_s_at	B3GNT5	0.569369	1.09876
229715_at	B7H6	0.519326	0.845541
229720_at	BAG1	0.648519	0.933138
209406_at	BAG2	0.433493	1.04664
217911_s_at	BAG3	0.603553	0.781539
222909_s_at	BAG4	0.612135	0.824398
210125_s_at	BANF1	0.565134	1.01394
200837_at	BCAP31	0.557583	0.819092
227896_at	BCCIP	0.446132	1.0179
218264_at	BCCIP	0.541427	1.02789
227322_s_at	BCCIP	0.661322	1.05561
219072_at	BCL7C	0.620602	0.957579
239897_at	BCLAF1	0.617821	0.886256
207618_s_at	BCS1L	0.523155	0.892817
218332_at	BEX1	0.58568	0.944722
209203_s_at	BICD2	0.630399	0.689668
204493_at	BID	0.500222	1.21089
211725_s_at	BID	0.637729	1.3959
227143_s_at	BID	0.651477	1.26087
202094_at	BIRC5	0.446109	0.883175
201032_at	BLCAP	0.67384	0.887782
203082_at	BMS1L	0.608964	0.876125
227291_s_at	BOLA3	0.51047	1.08924
212563_at	BOP1 /// LOC727967	0.600791	0.874189
1554575_a_at	BPNT1	0.655775	0.862139
225716_at	BRI3BP	0.28331	0.808775
231810_at	BRI3BP	0.317075	0.847279
219177_at	BXDC2	0.641683	1.27946
203612_at	BYSL	0.518314	0.799524
200777_s_at	BZW1 /// LOC151579	0.45978	1.05145
200776_s_at	BZW1 /// LOC151579	0.563235	1.08288
217809_at	BZW2	0.518748	0.956915
217905_at	C10orf119	0.49157	0.965663
230051_at	C10orf47	0.591102	0.998262
214857_at	C10orf95	0.648177	0.856751
52164_at	C11orf24	0.62862	0.812785
1569349_at	C11orf30	0.67128	1.40157
221637_s_at	C11orf48	0.627625	0.99782
204218_at	C11orf51	0.598595	0.969901
219806_s_at	C11orf75	0.408344	1.19198
229018_at	C12orf26	0.599371	0.886453
224446_at	C12orf31	0.454739	0.843979
222613_at	C12orf4	0.633584	1.13263
219022_at	C12orf43	0.599734	0.838953
226349_at	C12orf45	0.672994	0.942785
44065_at	C12orf52	0.571578	0.899415
221777_at	C12orf52	0.575173	0.799845
225772_s_at	C12orf62	0.607059	1.05793
232291_at	C13orf25	0.404017	0.874494
227165_at	C13orf3	0.503008	0.941748
219303_at	C13orf7	0.642081	1.14596
226194_at	C13orf8	0.579863	0.937638
223547_at	C14orf100	0.634291	1.0811
213246_at	C14orf109	0.62883	0.932662
217645_at	C14orf112	0.379778	0.818246
223191_at	C14orf112	0.641486	1.21929
223060_at	C14orf119	0.636235	1.06845
223273_at	C14orf142	0.672216	1.00937
212460_at	C14orf147	0.466661	0.940745
221434_s_at	C14orf156	0.416882	1.10966
219526_at	C14orf169	0.416985	0.865027
204495_s_at	C15orf39	0.602508	0.763821
1553715_s_at	C16orf14	0.567304	0.875281
225861_at	C16orf14	0.588386	0.926011
218493_at	C16orf33	0.415694	0.937273
204676_at	C16orf51	0.599837	0.881231
225197_at	C16orf72	0.610569	0.802091
217682_at	C16orf72	0.637857	0.838138
219146_at	C17orf42	0.670759	1.15322
221800_s_at	C17orf70	0.642652	0.859802
225096_at	C17orf79	0.324019	0.864988
223286_at	C17orf81	0.631263	0.951955
235022_at	C18orf19	0.521132	1.00659
219419_at	C18orf22	0.615285	0.875228
244324_at	C18orf54	0.66901	0.787543
223180_s_at	C18orf55	0.494046	1.02499
223181_at	C18orf55	0.556832	0.970473
221739_at	C19orf10	0.666082	0.918162
214173_x_at	C19orf2	0.653486	0.869489
221587_s_at	C19orf24	0.674177	0.870405
226378_s_at	C19orf25	0.617639	0.980558
224717_s_at	C19orf42	0.638038	0.992215
219283_at	C1GALT1C1	0.639476	1.25935
220251_at	C1orf107	0.609857	0.853864
214193_s_at	C1orf107	0.67252	0.978281
212371_at	C1orf121	0.609114	0.93672
224867_at	C1orf151	0.427284	0.949277
222883_at	C1orf163	0.495722	0.956422
219420_s_at	C1orf163	0.524422	0.830777
225404_at	C1orf212	0.623186	0.886863
225638_at	C1orf31	0.560571	0.954154
203960_s_at	C1orf41 /// IL17RB	0.646967	0.95924
228990_at	C1orf79	0.432159	1.1736
223773_s_at	C1orf79	0.529477	1.07446
231835_at	C1orf93	0.488375	0.791576
208910_s_at	C1QBP	0.412518	0.703558
214214_s_at	C1QBP	0.462895	0.789508
235529_x_at	C20orf118	0.431732	0.919962
235964_x_at	C20orf118	0.562133	1.15097
229899_s_at	C20orf199	0.532591	1.067
224972_at	C20orf52	0.583546	1.27097
223133_at	C20orf7 /// TMEM14B	0.631615	0.980548
210667_s_at	C21orf33	0.633709	0.875328
229671_s_at	C21orf45	0.609312	1.02143
218123_at	C21orf59	0.591025	0.853565
224932_at	C22orf16	0.620414	0.877772
223312_at	C2orf7	0.632692	0.973238
224523_s_at	C3orf26	0.534132	1.03915
224345_x_at	C3orf28	0.462681	0.992335
223193_x_at	C3orf28	0.468076	1.02194
220942_x_at	C3orf28	0.476565	1.08952
218646_at	C4orf27	0.573521	1.12344
201310_s_at	C5orf13	0.352677	0.804487
238465_at	C5orf35	0.652567	1.1762
204238_s_at	C6orf108	0.502107	0.977487
39817_s_at	C6orf108	0.536484	0.953337
224448_s_at	C6orf125	0.509424	1.14962
225788_at	C6orf153	0.592179	1.12344
226936_at	C6orf173	0.561495	1.2424
223516_s_at	C6orf49	0.542085	1.17064
218233_s_at	C6orf49	0.556083	1.09938
225083_at	C6orf51	0.556598	1.05658
219673_at	C6orf61	0.566856	0.923054
222309_at	C6orf62	0.409973	0.804127
219006_at	C6orf66	0.492576	1.04715
226386_at	C7orf30	0.600614	1.03498
226385_s_at	C7orf30	0.66466	0.975251
225699_at	C7orf40	0.621256	1.04933
226018_at	C7orf41	0.636303	0.849457
224688_at	C7orf42	0.583687	0.915261
209445_x_at	C7orf44	0.600898	1.0446
219071_x_at	C8orf30A	0.655998	0.974569
222551_s_at	C8orf33	0.429308	0.926625
218187_s_at	C8orf33	0.518339	0.733364
235509_at	C8orf38	0.580078	1.08713
228053_s_at	C9orf105	0.466499	1.41003
224879_at	C9orf123	0.578701	1.20772
224458_at	C9orf125	0.614171	0.949793
223368_s_at	C9orf32	0.440641	0.810522
223369_at	C9orf32	0.571673	0.848243
227551_at	C9orf77	0.637883	0.860741
223559_s_at	C9orf80	0.603244	1.18452
220234_at	CA8	0.670113	0.85224
210691_s_at	CACYBP	0.404996	0.877383
201381_x_at	CACYBP	0.4713	0.947942
211761_s_at	CACYBP	0.517487	0.869641
202715_at	CAD /// ARHGEF5 /// LOC653691	0.49463	0.889198
209563_x_at	CALM1	0.457954	0.828558
200653_s_at	CALM1	0.480422	1.07125
200655_s_at	CALM1	0.531728	0.883859
238034_at	CANX	0.670491	0.91278
226032_at	CASP2	0.628408	0.857837
209790_s_at	CASP6	0.573841	0.851918
212586_at	CAST	0.593477	0.935604
209213_at	CBR1	0.599006	1.02381
226193_x_at	CBWD1	0.455035	1.25366
226473_at	CBX2	0.492988	1.15496
230752_at	CBX5	0.631298	0.76762
202048_s_at	CBX6	0.647656	0.862199
225454_at	CCDC124	0.577878	0.956549
221069_s_at	CCDC44	0.620284	0.853804
226713_at	CCDC50	0.640045	1.17553
218722_s_at	CCDC51	0.667746	1.08103
234995_at	CCDC52	0.660854	1.11294
218026_at	CCDC56	0.42484	0.944882
235244_at	CCDC58	0.660365	1.11424
220180_at	CCDC68	0.513094	0.729636
204610_s_at	CCDC85B	0.616582	0.713686
203119_at	CCDC86	0.38782	0.796778
221685_s_at	CCDC99	0.614262	1.18083
229091_s_at	CCNJ	0.487751	0.704011
219470_x_at	CCNJ	0.521188	0.753885
200910_at	CCT3	0.613032	1.00295
208696_at	CCT5	0.602755	0.971142
201327_s_at	CCT6A	0.576603	0.984815
201326_at	CCT6A	0.662802	1.01268
200812_at	CCT7	0.611281	1.06678
218529_at	CD320	0.610022	1.03969
209554_at	CD36	0.575802	0.768169
205264_at	CD3EAP	0.460063	0.889954
200675_at	CD81	0.475467	0.854208
201725_at	CDC123	0.496587	1.08061
204695_at	CDC25A	0.581845	0.805335
1555772_a_at	CDC25A	0.622421	1.01826
214230_at	CDC42	0.436218	0.961025
204126_s_at	CDC45L	0.646237	0.983144
203968_s_at	CDC6	0.571213	0.992349
224428_s_at	CDCA7	0.319976	0.868446
211804_s_at	CDK2 /// BCDO2	0.590507	1.00432
204252_at	CDK2 /// BCDO2	0.639184	0.915199
201938_at	CDK2AP1	0.349671	0.804952
202246_s_at	CDK4	0.609702	1.03992
224848_at	CDK6	0.587825	0.739439
36499_at	CELSR2	0.610837	0.649621
227517_s_at	CENPL	0.434168	1.00704
226118_at	CENPO	0.577877	0.836171
214102_at	CENTD1	0.647685	0.859065
228774_at	CEP78	0.669227	0.871322
209194_at	CETN2	0.492732	1.08542
1555730_a_at	CFL1	0.445627	1.04771
200021_at	CFL1	0.603949	0.933954
224352_s_at	CFL2	0.635819	0.987376
229718_at	CG018	0.591812	0.99429
233970_s_at	CGI-09	0.456932	0.835581
222768_s_at	CGI-09	0.635714	0.905008
219037_at	CGI-115	0.447393	0.943059
235117_at	CHAC2	0.648201	1.14301
204775_at	CHAF1B	0.57137	0.788568
226896_at	CHCHD1	0.565028	1.15852
229595_at	CHCHD4	0.450867	0.791078
222701_s_at	CHCHD7	0.521883	1.16913
218642_s_at	CHCHD7	0.6372	0.92666
220647_s_at	CHCHD8	0.651229	0.976119
1556988_s_at	CHD1L	0.64325	0.78264
218829_s_at	CHD7	0.561786	0.752709
226123_at	CHD7	0.636228	0.938108
205394_at	CHEK1	0.597984	1.10379
205393_s_at	CHEK1	0.659667	1.06771
202230_s_at	CHERP	0.601355	0.727315
226350_at	CHML	0.647662	0.88862
218743_at	CHMP6	0.53522	0.958726
218566_s_at	CHORDC1	0.535929	0.986457
208968_s_at	CIAPIN1	0.628318	0.988115
201953_at	CIB1	0.546959	0.872411
230656_s_at	CIRH1A /// FAM83G	0.525366	0.872843
224903_at	CIRH1A /// FAM83G	0.559257	0.925735
1567080_s_at	CLN6	0.478399	0.867484
218161_s_at	CLN6	0.600529	0.934871
204370_at	CLP1	0.65504	0.948545
219621_at	CLSPN	0.6551	0.846892
1552344_s_at	CNOT7	0.563036	0.877281
225053_at	CNOT7	0.598139	0.866766
208912_s_at	CNP	0.633296	0.814292
201913_s_at	COASY	0.653508	0.846263
205229_s_at	COCH	0.521427	0.890489
1554242_a_at	COCH	0.546573	0.907855
1552701_a_at	COP1	0.54757	1.57497
213504_at	COPS6	0.539538	0.912475
213379_at	COQ2	0.640823	1.07805
223515_s_at	COQ3	0.405946	0.978943
221227_x_at	COQ3	0.45321	0.912676
213758_at	COX4I1	0.59555	1.11146
222504_s_at	COX4NB	0.647814	0.852248
229426_at	COX5A	0.495885	0.671539
211025_x_at	COX5B	0.632773	1.1069
202110_at	COX7B	0.629761	1.27503
202470_s_at	CPSF6	0.624684	0.909011
202469_s_at	CPSF6	0.667179	0.935897
208146_s_at	CPVL	0.570125	0.885869
225694_at	CRKRS	0.552621	0.937064
241741_at	CRLS1	0.641998	0.738941
202950_at	CRYZ	0.529316	1.23549
201111_at	CSE1L	0.420729	1.06103
210766_s_at	CSE1L	0.566975	1.12561
201112_s_at	CSE1L	0.613547	1.0663
200621_at	CSRP1	0.505073	0.821466
228543_at	CSRP2BP	0.566358	0.741345
228544_s_at	CSRP2BP	0.572568	0.845475
201360_at	CST3	0.605918	0.798237
202190_at	CSTF1	0.662486	1.17377
204459_at	CSTF2	0.495521	1.03302
229666_s_at	CSTF3	0.559143	1.12568
229665_at	CSTF3	0.607821	1.08427
202937_x_at	CTA-126B4.3	0.383145	0.795632
33307_at	CTA-126B4.3	0.426815	0.859386
225525_at	CTA-221G9.4	0.507874	0.724635
213608_s_at	CTB-1048E9.5	0.54854	0.96354
203392_s_at	CTBP1	0.66759	0.730486
202613_at	CTPS	0.416276	0.848949
222819_at	CTPS2	0.671901	1.10153
228190_at	CTR9	0.651054	0.933318
201487_at	CTSC	0.448756	0.949656
228899_at	CUL1	0.669029	0.835265
201370_s_at	CUL3	0.668397	0.721813
221488_s_at	CUTA	0.63118	0.837921
203917_at	CXADR	0.573631	0.716683
226374_at	CXADR	0.65334	0.592452
228752_at	CXorf10	0.664665	0.863824
223294_at	CXorf26	0.599704	1.22369
201634_s_at	CYB5B	0.639461	0.870969
226833_at	CYB5D1	0.479792	1.02668
1552711_a_at	CYB5D1	0.620771	0.836245
229415_at	CYCS	0.572308	0.913538
208905_at	CYCS	0.631131	0.940468
218758_s_at	D21S2056E	0.630148	0.880082
200046_at	DAD1	0.552892	1.2023
224870_at	DANCR	0.24035	0.728611
218365_s_at	DARS2	0.594462	1.0872
211070_x_at	DBI	0.54988	1.38571
209389_x_at	DBI	0.62891	1.59099
202428_x_at	DBI	0.658295	1.52805
222429_at	DBNL	0.654661	0.925541
234295_at	DBR1	0.568498	0.940016
219149_x_at	DBR1	0.644028	0.876083
219000_s_at	DCC1	0.636314	1.04219
218774_at	DCPS	0.631205	0.892336
223151_at	DCUN1D5	0.608057	0.82543
201241_at	DDX1	0.552661	1.06613
208897_s_at	DDX18	0.50221	1.12275
205763_s_at	DDX18	0.514347	0.986646
208896_at	DDX18	0.572884	0.925134
202577_s_at	DDX19A	0.571131	0.865299
202578_s_at	DDX19A	0.617863	0.922175
203785_s_at	DDX28	0.607396	0.893545
40255_at	DDX28	0.655474	0.853271
228039_at	DDX46	0.470286	0.854683
220890_s_at	DDX47	0.628079	1.00045
231843_at	DDX55	0.658859	0.750059
217754_at	DDX56	0.618833	0.977697
227213_at	DEADC1	0.629168	0.944028
234915_s_at	DENR	0.640682	1.11323
218102_at	DERA	0.670327	1.02286
223518_at	DFFA	0.523017	0.985702
206752_s_at	DFFB	0.557892	0.663772
203816_at	DGUOK	0.671548	1.14177
202532_s_at	DHFR	0.660598	0.775705
201386_s_at	DHX15	0.653183	1.04761
226262_at	DHX33	0.617632	0.861062
222875_at	DHX33	0.615428	0.899811
213420_at	DHX57	0.622815	1.02433
202420_s_at	DHX9	0.671619	0.977189
201479_at	DKC1	0.674561	1.00127
201478_s_at	DKC1	0.674595	0.942511
224740_at	DKFZP686E2158	0.62331	0.933896
211150_s_at	DLAT	0.571323	0.896192
212568_s_at	DLAT	0.617963	0.848437
210762_s_at	DLC1	0.661487	1.14787
216870_x_at	DLEU2 /// DLEU2L	0.51377	1.15739
215629_s_at	DLEU2L	0.531769	1.18685
214794_at	DLST	0.598889	0.868163
200880_at	DNAJA1	0.35968	1.01868
200881_s_at	DNAJA1	0.387479	1.12361
225174_at	DNAJC10	0.639927	1.08044
227808_at	DNAJC15	0.521678	0.917694
219861_at	DNAJC17	0.648456	0.86013
212490_at	DNAJC8	0.589563	1.09053
212491_s_at	DNAJC8	0.624943	1.05722
205545_x_at	DNAJC8	0.634239	1.09382
204514_at	DPH2	0.46808	0.958333
218567_x_at	DPP3	0.495815	1.1022
232510_s_at	DPP3	0.596484	1.02234
1560916_a_at	DPY19L1	0.592272	0.935816
200762_at	DPYSL2	0.523926	0.621461
202810_at	DRG1	0.658136	0.999466
222680_s_at	DTL	0.644445	0.942571
1553984_s_at	DTYMK /// LOC727761	0.522721	0.856244
203270_at	DTYMK /// LOC727761	0.545983	0.967501
47105_at	DUS2L	0.588153	0.840955
203367_at	DUSP14	0.59724	0.796644
208891_at	DUSP6	0.610542	0.829208
208955_at	DUT	0.329878	0.912459
209932_s_at	DUT	0.646303	1.10103
200703_at	DYNLL1	0.505645	1.13341
202969_at	DYRK2	0.652017	0.774905
219551_at	EAF2	0.480799	1.12319
1563796_s_at	EARS2	0.3141	0.923796
225993_at	EARS2	0.352515	0.812049
227374_at	EARS2	0.550077	0.802686
201323_at	EBNA1BP2	0.363853	0.818446
213787_s_at	EBP	0.646621	0.861167
219974_x_at	ECHDC1	0.463744	1.19565
223088_x_at	ECHDC1	0.504474	1.22805
233124_s_at	ECHDC1	0.507674	1.00849
223087_at	ECHDC1	0.583499	1.04655
201135_at	ECHS1	0.638244	0.886756
208091_s_at	ECOP	0.674899	0.955452
225546_at	EEF2K	0.575002	0.825973
217992_s_at	EFHD2	0.669288	1.23471
222398_s_at	EFTUD2	0.562595	0.92525
209536_s_at	EHD4	0.580449	0.80852
208289_s_at	EI24	0.612018	0.991094
216396_s_at	EI24	0.659939	1.08148
201018_at	EIF1AX	0.536435	0.93399
201016_at	EIF1AX	0.567921	0.872682
201017_at	EIF1AX	0.594695	0.996947
201019_s_at	EIF1AX /// EIF1AP1	0.620155	0.904721
201632_at	EIF2B1	0.667763	0.858034
218488_at	EIF2B3	0.419421	1.07429
201144_s_at	EIF2S1	0.624412	1.02026
203462_x_at	EIF3S9	0.529749	0.771608
208688_x_at	EIF3S9	0.575069	0.801733
211501_s_at	EIF3S9	0.601257	0.770764
201303_at	EIF4A3	0.649213	0.910853
236985_at	EIF4B	0.541381	0.404498
209393_s_at	EIF4E2	0.577627	0.901732
213571_s_at	EIF4E2	0.586222	0.878668
213570_at	EIF4E2	0.61317	0.920573
201123_s_at	EIF5A	0.481406	0.843547
201122_x_at	EIF5A	0.592825	0.891694
201025_at	EIF5B	0.399833	0.889069
201027_s_at	EIF5B	0.624439	0.865039
206871_at	ELA2	0.4168	0.414257
201726_at	ELAVL1	0.580879	0.86456
230178_s_at	ELP2	0.627534	0.910579
209233_at	EMG1	0.512842	1.17239
223068_at	EML4	0.57492	0.925195
203729_at	EMP3	0.658423	1.17412
204824_at	ENDOG	0.636272	0.805349
201809_s_at	ENG	0.562995	0.760576
201231_s_at	ENO1	0.287602	0.907008
217294_s_at	ENO1	0.339436	1.12897
202596_at	ENSA	0.665771	0.87228
220153_at	ENTPD7	0.589952	0.906089
226775_at	ENY2	0.393889	1.16212
226776_at	ENY2	0.514355	1.05354
221437_s_at	EPB41 /// MRPS15	0.630913	0.968351
226296_s_at	EPB41 /// MRPS15 /// C10orf38	0.650173	0.931637
238633_at	EPC1	0.612311	1.29067
235276_at	EPSTI1	0.627437	2.68717
228131_at	ERCC1	0.643377	0.986015
200043_at	ERH	0.475754	0.944283
235588_at	ESCO2	0.642256	0.822459
228162_at	ESD	0.645746	0.919887
222765_x_at	ESF1	0.628603	1.14134
201573_s_at	ETF1	0.574092	0.993208
209214_s_at	EWSR1	0.643174	0.838803
209527_at	EXOSC2	0.432112	0.864079
214507_s_at	EXOSC2	0.507698	1.02787
223490_s_at	EXOSC3	0.508692	1.04249
227916_x_at	EXOSC3	0.515907	1.0692
58696_at	EXOSC4	0.636659	0.912588
218695_at	EXOSC4	0.642216	0.934733
209537_at	EXTL2	0.59886	1.02695
202345_s_at	FABP5	0.220212	1.07718
218504_at	FAHD2A	0.651136	0.997976
220643_s_at	FAIM	0.528373	1.25043
230009_at	FAM118B	0.633517	1.06547
235931_at	FAM119A	0.620087	0.84522
235177_at	FAM119A	0.651038	0.987916
226774_at	FAM120B	0.672153	0.930571
221620_s_at	FAM121B /// NOMO3	0.665011	1.03028
220637_at	FAM124B	0.548538	0.820402
227239_at	FAM126A	0.650429	0.931891
230739_at	FAM210A	0.573477	0.859293
225313_at	FAM217B	0.575797	0.887664
201863_at	FAM32A	0.586645	0.941776
220547_s_at	FAM35A	0.489615	1.00075
228069_at	FAM54A	0.606953	0.978868
234944_s_at	FAM54A	0.670314	1.02137
218898_at	FAM57A	0.61088	0.943251
225722_at	FAM78B	0.667701	0.876911
228011_at	FAM92A1	0.638823	1.06211
235391_at	FAM92A1 /// LOC730572	0.591976	1.13376
212333_at	FAM98A	0.417468	0.833369
1564637_a_at	FAM98B	0.545931	0.984917
225086_at	FAM98B	0.614764	0.930211
218397_at	FANCL	0.63927	1.13669
216602_s_at	FARSLA	0.572491	0.847326
202159_at	FARSLA	0.671975	0.959181
223035_s_at	FARSLB	0.652156	0.948929
212218_s_at	FASN	0.599911	0.819388
219002_at	FASTKD1	0.649471	1.06748
216996_s_at	FASTKD2	0.60517	1.13269
219200_at	FASTKD3	0.581656	1.08573
219016_at	FASTKD5	0.620435	1.00982
211623_s_at	FBL	0.6274	0.828848
226215_s_at	FBXL10	0.573244	0.732308
225099_at	FBXO45	0.626392	0.858593
1566509_s_at	FBXO9 /// C20orf44	0.615709	1.01377
223419_at	FBXW9	0.613003	1.00872
204768_s_at	FEN1	0.413304	1.03321
204767_s_at	FEN1	0.536686	1.1249
202041_s_at	FIBP	0.598392	0.925398
219117_s_at	FKBP11	0.546731	0.698942
210187_at	FKBP1A	0.421217	1.09109
200709_at	FKBP1A	0.486447	0.867651
218003_s_at	FKBP3	0.519436	1.18375
200895_s_at	FKBP4	0.360807	0.720724
200894_s_at	FKBP4	0.37373	0.797366
210926_at	FKSG30	0.650638	0.774722
205661_s_at	FLAD1	0.481641	0.943043
218894_s_at	FLJ10292	0.377432	1.19105
202851_at	FLJ11506	0.622963	0.922025
218153_at	FLJ12118	0.563266	0.857788
215947_s_at	FLJ14668	0.462979	0.87513
219650_at	FLJ20105	0.564058	1.02896
219646_at	FLJ20186	0.50768	0.957318
221229_s_at	FLJ20628	0.636667	1.02949
218272_at	FLJ20699	0.671775	0.983947
51200_at	FLJ20850	0.533554	0.887298
218958_at	FLJ20850	0.652252	0.904464
53071_s_at	FLJ22222	0.626661	0.828846
219254_at	FLJ22222	0.670069	0.83764
228281_at	FLJ25416	0.482273	1.14197
219731_at	FLJ34077	0.637995	0.838231
212791_at	FLJ38984	0.593263	0.879481
223128_at	FOXRED1	0.65839	0.915193
231846_at	FOXRED2	0.614589	1.00413
202945_at	FPGS	0.654735	0.973959
218266_s_at	FREQ	0.627423	0.995579
222570_at	FREQ	0.639105	0.780723
230146_s_at	FREQ	0.648795	0.94929
205324_s_at	FTSJ1	0.630024	0.877715
218356_at	FTSJ2	0.457013	0.793758
222130_s_at	FTSJ2	0.645294	1.11135
218103_at	FTSJ3	0.627965	1.13027
212847_at	FUBP1	0.55295	1.04809
223120_at	FUCA2	0.625424	0.906327
213594_x_at	FUSIP1 /// LOC642558 /// LOC727922	0.654691	1.00772
206095_s_at	FUSIP1 /// LOC727922	0.610246	1.0283
210178_x_at	FUSIP1 /// LOC727922	0.666865	1.07289
1554930_a_at	FUT8	0.628709	0.788581
203988_s_at	FUT8	0.672623	0.931946
205565_s_at	FXN	0.610423	1.19726
239082_at	FZD3	0.629284	0.749758
225007_at	G3BP1	0.445426	0.767599
201503_at	G3BP1	0.503963	0.877807
201514_s_at	G3BP1	0.529271	0.988708
208840_s_at	G3BP2	0.645003	0.973437
44654_at	G6PC3	0.61206	1.08816
214240_at	GAL	0.258925	0.775937
202528_at	GALE	0.567206	1.05641
231832_at	GALNT4	0.651495	1.01939
219956_at	GALNT6	0.576082	0.819307
228303_at	GALNT6	0.621011	1.02744
210005_at	GART	0.518177	0.846386
212378_at	GART	0.541732	0.936809
212379_at	GART	0.592438	0.969926
217445_s_at	GART	0.610432	1.12201
228238_at	GAS5 /// SNORD44 /// SNORD47 /// SNORD76 /// SNORD77 /// SNORD79 /// SNORD80 /// SNORD81	0.28816	0.937807
222526_at	GATAD2A	0.571059	0.830066
212139_at	GCN1L1	0.638272	0.773199
216232_s_at	GCN1L1	0.661965	0.827645
213129_s_at	GCSH /// LOC654085 /// LOC730107	0.50267	1.0069
213133_s_at	GCSH /// LOC730107	0.477798	0.893017
217099_s_at	GEMIN4	0.380174	0.893322
205527_s_at	GEMIN4	0.415367	0.86986
225712_at	GEMIN5	0.387498	0.920755
219539_at	GEMIN6	0.621639	1.38691
222821_s_at	GEMIN7	0.653067	1.02907
232296_s_at	GFM1	0.596582	0.86443
225161_at	GFM1	0.627921	0.952525
208913_at	GGA2	0.646614	0.758956
208914_at	GGA2	0.653462	0.985272
210658_s_at	GGA2	0.655574	1.10195
206102_at	GINS1	0.326467	0.697084
221521_s_at	GINS2	0.446918	1.07726
218719_s_at	GINS3	0.627951	0.999875
219933_at	GLRX2	0.613532	1.00793
218473_s_at	GLT25D1	0.582396	0.862246
228395_at	GLT8D1	0.423455	1.02051
55872_at	GM632	0.671159	0.740957
202544_at	GMFB	0.665653	1.24032
218350_s_at	GMNN	0.634659	1.13728
201180_s_at	GNAI3	0.567363	0.998874
214157_at	GNAS	0.567885	0.762262
225710_at	GNB4	0.583334	1.09569
201948_at	GNL2	0.607996	0.863746
217850_at	GNL3	0.464475	1.09501
205010_at	GNL3L	0.56532	0.428284
225853_at	GNPNAT1	0.475201	1.01951
207812_s_at	GORASP2	0.594304	0.81573
200708_at	GOT2	0.499186	0.798085
201618_x_at	GPAA1	0.634685	0.894067
224634_at	GPATCH4	0.383274	0.875149
224632_at	GPATCH4	0.384522	1.06236
208308_s_at	GPI	0.56541	0.716771
210473_s_at	GPR125	0.342912	0.884318
222155_s_at	GPR172A	0.598167	0.839719
212432_at	GRPEL1	0.444359	0.914511
212434_at	GRPEL1	0.669983	1.00714
215030_at	GRSF1	0.438275	0.868283
221549_at	GRWD1	0.563568	0.748795
225276_at	GSPT1	0.636684	0.995822
202967_at	GSTA4	0.661483	0.769085
242617_at	GSTZ1	0.634759	0.762031
223758_s_at	GTF2H2	0.577482	0.933284
230177_at	GTF2H2B	0.461271	0.816261
201338_x_at	GTF3A	0.470085	0.879699
215091_s_at	GTF3A	0.484206	0.870755
235223_at	GTF3C2	0.591202	0.911793
204366_s_at	GTF3C2	0.671413	0.846317
219198_at	GTF3C4	0.645323	1.0113
217631_at	GTPBP4	0.659008	0.759542
218238_at	GTPBP4	0.547845	0.82598
218239_s_at	GTPBP4	0.602484	0.864748
218884_s_at	GUF1	0.550244	0.733359
222770_s_at	GUF1	0.626952	0.740071
212206_s_at	H2AFV	0.616989	0.780564
207168_s_at	H2AFY	0.671185	0.890423
234107_s_at	HARS2	0.594925	0.928668
203138_at	HAT1	0.623434	1.25326
213054_at	HAUS5	0.649604	0.979321
223908_at	HDAC8	0.503097	1.12183
203259_s_at	HDDC2	0.648362	1.16403
203974_at	HDHD1A	0.602597	0.897673
222916_s_at	HDLBP	0.664866	0.838974
225108_at	HEATR2	0.413116	0.957707
1554478_a_at	HEATR3	0.567607	0.670115
219289_at	HEATR3	0.603601	0.789908
227349_at	HELLS	0.663906	0.676836
220085_at	HELLS	0.618299	0.506033
223556_at	HELLS	0.646823	1.14678
227350_at	HELLS	0.655144	0.855182
242890_at	HELLS	0.655685	0.987674
213374_x_at	HIBCH	0.509429	0.982296
203711_s_at	HIBCH	0.674224	0.829783
218507_at	HIG2	0.604567	0.953395
214537_at	HIST1H1D	0.668886	0.754132
203744_at	HMGB3	0.604679	0.993817
225601_at	HMGB3	0.610798	1.013
200944_s_at	HMGN1	0.66651	1.0219
209377_s_at	HMGN3	0.58965	1.3363
218120_s_at	HMOX2	0.560293	0.938302
212115_at	HN1L	0.643494	0.864764
212109_at	HN1L	0.671413	0.783113
229129_at	HNRNPD	0.35234	0.731519
201054_at	HNRPA0	0.600344	0.7684
205292_s_at	HNRPA2B1	0.421551	0.971222
211932_at	HNRPA3	0.35122	0.8645
206809_s_at	HNRPA3P1 /// HNRPA3	0.377628	0.916467
211931_s_at	HNRPA3P1 /// HNRPA3	0.428666	0.882669
211933_s_at	HNRPA3P1 /// HNRPA3	0.431866	0.929697
201277_s_at	HNRPAB	0.621143	0.80716
227110_at	HNRPC	0.349158	1.04337
221480_at	HNRPD	0.231984	0.683561
209330_s_at	HNRPD	0.362042	0.792738
200073_s_at	HNRPD	0.468329	0.831529
221481_x_at	HNRPD	0.494057	0.860356
1554678_s_at	HNRPDL	0.442184	0.989597
209067_s_at	HNRPDL	0.459007	0.94257
209068_at	HNRPDL	0.501667	0.864196
201132_at	HNRPH2	0.662057	0.786473
202072_at	HNRPL	0.605486	0.893848
35201_at	HNRPL	0.63836	0.844613
200072_s_at	HNRPM	0.377798	0.89699
1555844_s_at	HNRPM	0.560412	0.925337
208765_s_at	HNRPR	0.435922	0.808696
208766_s_at	HNRPR	0.55875	0.977317
235603_at	HNRPU	0.520581	0.821971
200593_s_at	HNRPU	0.629401	0.843665
225805_at	HNRPU	0.643836	0.867399
225792_at	HOOK1	0.661877	0.741423
1554251_at	HP1BP3	0.531102	1.1418
229332_at	HPDL	0.294637	0.694429
200941_at	HSBP1	0.638948	1.25243
200942_s_at	HSBP1	0.655696	1.22885
228595_at	HSD17B1	0.656483	1.0073
202282_at	HSD17B10	0.48513	0.871664
211968_s_at	HSP90AA1	0.417103	1.04777
210211_s_at	HSP90AA1	0.472369	0.986738
211969_at	HSP90AA1	0.481502	1.1514
214328_s_at	HSP90AA1	0.653377	1.00681
200064_at	HSP90AB1	0.601235	0.851448
214359_s_at	HSP90AB1	0.658974	0.964144
1557910_at	HSP90AB1	0.660366	1.1694
227650_at	HSPA14	0.456121	0.954383
219212_at	HSPA14	0.599385	1.16878
200800_s_at	HSPA1A /// HSPA1B	0.648822	0.826367
202581_at	HSPA1B	0.637723	0.771985
211538_s_at	HSPA2	0.424542	0.979127
208814_at	HSPA4	0.569162	0.840107
205543_at	HSPA4L	0.484588	1.1075
211936_at	HSPA5	0.652102	0.849342
210338_s_at	HSPA8	0.351909	1.13598
208687_x_at	HSPA8	0.393013	1.06693
224187_x_at	HSPA8	0.496872	1.05794
221891_x_at	HSPA8	0.66693	1.01707
201841_s_at	HSPB1 /// MEIS3	0.514854	0.958494
202415_s_at	HSPBP1	0.636186	0.862105
205133_s_at	HSPE1	0.287974	1.00161
206976_s_at	HSPH1	0.333423	0.776776
208744_x_at	HSPH1	0.352972	0.795235
233746_x_at	HYPK	0.595386	1.00887
218680_x_at	HYPK	0.600988	0.999932
204683_at	ICAM2	0.587681	0.912232
213620_s_at	ICAM2	0.645022	1.06834
201609_x_at	ICMT	0.580469	0.843295
210045_at	IDH2	0.554573	0.641848
202070_s_at	IDH3A	0.509322	1
202069_s_at	IDH3A	0.653231	0.979253
228002_at	IDI2	0.638389	0.947679
201422_at	IFI30	0.582084	1.1678
230241_at	IFRG15	0.604976	0.860147
201163_s_at	IGFBP7	0.646613	0.560639
234381_at	IGL@	0.542908	0.657862
215691_x_at	IL17RB	0.591307	1.09808
208931_s_at	ILF3	0.442083	0.829101
208930_s_at	ILF3	0.661321	0.755657
230556_at	IMMP1L	0.519052	1.01737
221688_s_at	IMP3	0.523667	1.14078
212411_at	IMP4	0.60338	0.934535
222654_at	IMPAD1	0.527563	0.836836
231863_at	ING3	0.649253	1.26504
221818_at	INTS5	0.596856	0.892969
53968_at	INTS5	0.640392	0.925325
218305_at	IPO4	0.477439	0.787968
200995_at	IPO7	0.483405	0.996564
200994_at	IPO7	0.664762	0.941483
210840_s_at	IQGAP1	0.66533	1.03583
212766_s_at	ISG20L2	0.536627	0.746975
208114_s_at	ISG20L2	0.64988	0.799573
218170_at	ISOC1	0.63676	1.0756
222240_s_at	ISYNA1	0.624718	0.776034
205055_at	ITGAE	0.649105	1.03354
203336_s_at	ITGB1BP1	0.583031	0.94821
210213_s_at	ITGB4BP	0.628622	1.04832
202747_s_at	ITM2A	0.501112	0.885994
202746_at	ITM2A	0.527531	1.00969
209171_at	ITPA	0.657266	0.999303
216958_s_at	IVD	0.618233	0.751417
218570_at	KBTBD4	0.581851	0.901207
239835_at	KBTBD8	0.626129	0.94206
219615_s_at	KCNK5	0.672136	1.23488
225128_at	KDELC2	0.556476	0.943629
200699_at	KDELR2	0.641731	0.865155
204372_s_at	KHSRP	0.661179	0.740802
203712_at	KIAA0020	0.594507	1.1818
212396_s_at	KIAA0090	0.605434	0.829648
205284_at	KIAA0133	0.470442	0.892505
200617_at	KIAA0152	0.65078	0.966179
212846_at	KIAA0179	0.465521	0.699258
202713_s_at	KIAA0391	0.557465	1.15732
212898_at	KIAA0406	0.585274	0.787457
214764_at	KIAA0507	0.413554	0.709115
212456_at	KIAA0664	0.450408	0.793943
212407_at	KIAA0859	0.538043	0.758415
243927_x_at	KIAA1429	0.652677	1.01442
227920_at	KIAA1553	0.468351	0.844661
223785_at	KIAA1794	0.642752	1.18911
228565_at	KIAA1804	0.50694	0.915841
235112_at	KIAA1958	0.516573	0.913691
239033_at	KIAA1958	0.527761	0.951282
225187_at	KIAA1967	0.606011	0.780299
225255_at	KIF5A	0.637119	1.05732
202393_s_at	KLF10	0.542473	1.11742
213610_s_at	KLHL23	0.347608	1.0657
202055_at	KPNA1	0.647198	0.89188
221503_s_at	KPNA3	0.664588	0.807655
225642_at	KTI12	0.517097	1.01514
217388_s_at	KYNU	0.503752	1.89852
223205_s_at	L3MBTL2	0.573617	0.893132
1555815_a_at	L3MBTL2	0.603377	0.947147
218219_s_at	LANCL2	0.611615	1.00926
217933_s_at	LAP3	0.629987	1.1138
34764_at	LARS2	0.396536	0.825234
204016_at	LARS2	0.535626	0.784002
208117_s_at	LAS1L	0.589628	0.948968
212446_s_at	LASS6	0.665741	0.830546
204012_s_at	LCMT2	0.673801	0.962471
208885_at	LCP1	0.587008	0.85052
200650_s_at	LDHA	0.350025	0.877063
57082_at	LDLRAP1	0.627468	0.948203
221790_s_at	LDLRAP1	0.667026	0.926612
222006_at	LETM1	0.652348	0.847783
212658_at	LHFPL2	0.561308	0.758841
1554456_a_at	LINS1	0.658665	1.05375
224036_s_at	LMBR1	0.635265	0.925035
216952_s_at	LMNB2	0.436526	0.892277
227293_at	LNX1	0.622872	0.954391
238435_at	LOC100506661	0.534854	0.783765
230634_x_at	LOC113179	0.64061	0.888157
242140_at	LOC113386	0.60813	0.90208
225670_at	LOC134145	0.642757	0.988433
227042_at	LOC150223	0.614387	0.947171
232181_at	LOC153346	0.492747	0.868318
225556_at	LOC203547	0.566121	0.817371
242601_at	LOC253012	0.625671	1.39553
225749_at	LOC283951	0.606641	0.875235
226727_at	LOC284106	0.623714	0.816656
225967_s_at	LOC284184	0.634806	1.10091
1556798_a_at	LOC386597	0.547576	0.850942
227099_s_at	LOC387763	0.655198	0.933388
213237_at	LOC400506	0.52644	1.06403
241912_at	LOC400721	0.412707	0.836829
224602_at	LOC401152	0.601644	1.17857
237563_s_at	LOC440731	0.525301	1.12758
228603_at	LOC440900	0.532065	0.769559
216384_x_at	LOC643287	0.624476	0.964599
221235_s_at	LOC644617	0.605065	0.850961
225653_at	LOC644617	0.62603	0.931317
229640_x_at	LOC646208	0.62394	0.782338
225348_at	LOC727922	0.358884	1.07841
221963_x_at	LOC730051	0.424353	0.802096
228515_at	LOC90784	0.328328	0.806958
208433_s_at	LRP8	0.497212	0.832919
205282_at	LRP8	0.522171	0.846244
1566903_at	LRP8	0.579706	0.771408
235505_s_at	LRPAP1	0.539621	0.866845
242705_x_at	LRPAP1	0.590564	0.871464
230194_at	LRPPRC	0.449917	0.711779
1557360_at	LRPPRC	0.606248	0.65608
203495_at	LRRC14	0.672021	0.895187
218550_s_at	LRRC20	0.599982	0.831355
222231_s_at	LRRC59	0.337942	0.865533
221535_at	LSG1	0.496737	0.735108
221536_s_at	LSG1	0.60696	0.818707
202209_at	LSM3	0.552811	1.3071
202904_s_at	LSM5	0.416097	1.25582
205036_at	LSM6 /// CHD9	0.621426	0.9989
204559_s_at	LSM7	0.540909	1.24761
225441_x_at	LSMD1	0.60439	1.279
224512_s_at	LSMD1	0.622887	1.40073
225748_at	LTV1	0.627915	1.03972
225831_at	LUZP1	0.661841	0.898614
223414_s_at	LYAR	0.44398	0.9279
223413_s_at	LYAR	0.462896	1.02346
202626_s_at	LYN	0.657403	0.747875
216606_x_at	LYPLA2P1	0.663775	0.818101
218561_s_at	LYRM4	0.598397	0.999971
1554768_a_at	MAD2L1	0.481698	1.28841
203362_s_at	MAD2L1	0.552402	1.09642
209014_at	MAGED1	0.639658	0.784968
210092_at	MAGOH	0.639476	1.06547
222805_at	MANEA	0.61501	1.18618
200979_at	MAP3K15	0.655452	0.839698
206853_s_at	MAP3K7	0.63627	0.966404
217808_s_at	MAPKAP1	0.515025	0.806014
222426_at	MAPKAP1	0.651279	0.913436
202788_at	MAPKAPK3	0.615118	0.78582
200644_at	MARCKSL1	0.290794	0.98037
243529_at	MARS2	0.464045	0.822531
223095_at	MARVELD1	0.638788	1.02321
217956_s_at	MASA	0.619455	0.989298
241680_at	MBD3	0.582016	0.529616
41160_at	MBD3	0.665327	0.946022
213615_at	MBOAT5	0.655148	1.0115
203625_x_at	MCAM	0.44941	0.799208
211042_x_at	MCAM	0.469284	0.889197
213132_s_at	MCAT	0.601177	0.934021
209623_at	MCCC2	0.562354	0.980512
220651_s_at	MCM10	0.582217	0.929036
222962_s_at	MCM10	0.658747	0.855468
202107_s_at	MCM2	0.634047	0.889828
201555_at	MCM3	0.519574	0.70174
222037_at	MCM4	0.47203	0.922359
212141_at	MCM4	0.582879	0.878879
201755_at	MCM5	0.627064	0.812822
216237_s_at	MCM5	0.664018	0.895852
201930_at	MCM6	0.503849	0.725706
208795_s_at	MCM7	0.608083	0.908783
210983_s_at	MCM7	0.608526	1.04219
1554155_at	MCPH1	0.48268	1.24333
218163_at	MCTS1	0.649151	1.11456
220397_at	MDM1	0.383654	1.00138
218664_at	MECR	0.620175	0.820555
222867_s_at	MED31	0.435829	1.17471
222438_at	MED4	0.498401	1.00631
224675_at	MESDC2	0.543396	0.973148
202016_at	MEST	0.584276	0.732953
226744_at	METT10D	0.541896	0.860718
204027_s_at	METTL1	0.4701	0.857942
221079_s_at	METTL2B /// METTL2A	0.643883	0.791904
225253_s_at	METTL2B /// METTL2A	0.665225	0.827135
1554667_s_at	METTL8	0.534673	0.734044
220007_at	METTL8	0.570759	0.823244
1552312_a_at	MFAP3	0.663976	1.15573
204153_s_at	MFNG	0.533254	0.824028
212861_at	MFSD5	0.627226	1.14729
225933_at	MGC16597	0.554769	0.895216
236513_at	MGC21644	0.55435	0.892132
227103_s_at	MGC2408	0.646054	0.956717
231844_at	MGC27345	0.654461	0.95644
237033_at	MGC52498	0.672072	0.715518
221477_s_at	MGC5618	0.593102	0.459282
226499_at	MGC61598	0.627712	1.13118
231736_x_at	MGST1	0.414443	0.987328
224918_x_at	MGST1	0.434193	0.99913
204168_at	MGST2	0.657716	1.0257
217871_s_at	MIF	0.2516	0.86538
213189_at	MINA	0.666095	1.11264
204305_at	MIPEP	0.442169	0.787761
36830_at	MIPEP	0.465374	0.795547
229926_at	MIR3682	0.619844	0.956769
224713_at	MKI67IP	0.551377	1.17434
224714_at	MKI67IP	0.656091	1.21664
222530_s_at	MKKS	0.45237	0.814455
229304_s_at	MLF1IP	0.609299	1.26096
1569652_at	MLLT3	0.591323	1.00239
204918_s_at	MLLT3	0.659201	0.952418
211774_s_at	MMACHC	0.635775	0.935432
219703_at	MNS1	0.523161	1.06281
224500_s_at	MON1A	0.638575	0.892381
226790_at	MORN2	0.618926	0.948273
203740_at	MPHOSPH6	0.478064	1.00734
203949_at	MPO	0.603966	0.374638
203466_at	MPV17	0.673971	0.980261
201875_s_at	MPZL1	0.666197	0.922701
232682_at	MREG	0.603527	0.896157
219162_s_at	MRPL11	0.463307	1.03599
203931_s_at	MRPL12	0.414772	0.84093
218049_s_at	MRPL13	0.526547	1.32098
225201_s_at	MRPL14	0.528289	1.2219
218027_at	MRPL15	0.631694	1.10056
222216_s_at	MRPL17	0.612875	1.07235
217907_at	MRPL18	0.630088	1.17268
203465_at	MRPL19	0.529794	1.00767
220526_s_at	MRPL20 /// LOC642393	0.565833	1.07458
218339_at	MRPL22	0.624822	1.03381
213897_s_at	MRPL23	0.590709	0.92867
218270_at	MRPL24	0.617143	0.898843
224330_s_at	MRPL27	0.612878	1.17759
208787_at	MRPL3	0.647276	1.03575
222775_s_at	MRPL35	0.616218	0.783019
218890_x_at	MRPL35	0.639924	1.33558
218558_s_at	MRPL39	0.6632	1.00298
218105_s_at	MRPL4	0.428354	0.897109
223743_s_at	MRPL4	0.492631	0.954816
223742_at	MRPL4	0.593006	0.950819
203152_at	MRPL40	0.613653	1.19371
227186_s_at	MRPL41	0.591118	0.925332
217919_s_at	MRPL42	0.659127	1.30463
219244_s_at	MRPL46	0.605668	1.02207
223480_s_at	MRPL47	0.626628	1.2926
225580_at	MRPL50	0.568017	1.08209
224334_s_at	MRPL51	0.645485	1.20874
223086_x_at	MRPL51	0.66464	0.987866
211595_s_at	MRPS11	0.568281	0.922247
204331_s_at	MRPS12	0.429513	1.01354
203800_s_at	MRPS14	0.595189	1.15987
222499_at	MRPS16	0.618142	0.78199
218982_s_at	MRPS17	0.552576	1.06694
218385_at	MRPS18A	0.629177	1.0141
223156_at	MRPS23	0.498192	1.13835
224869_s_at	MRPS25	0.446246	0.73478
225196_s_at	MRPS26	0.436162	0.700315
219819_s_at	MRPS28	0.4221	1.26449
218112_at	MRPS34	0.517814	0.882385
217932_at	MRPS7	0.481808	1.03622
218536_at	MRS2L	0.651984	0.885619
238752_at	MRS2L	0.67167	0.977759
228542_at	MRS2L	0.673776	1.11557
220688_s_at	MRT4	0.355622	0.809964
209421_at	MSH2	0.636437	1.04683
211450_s_at	MSH6	0.660049	0.969256
243579_at	MSI2	0.567344	1.08263
224233_s_at	MSTO1 /// LOC731059	0.483088	0.866412
218296_x_at	MSTO1 /// LOC731059	0.608859	0.879465
222584_at	MSTO1 /// LOC731059	0.665189	0.919035
222403_at	MTCH2	0.594359	0.866696
217772_s_at	MTCH2	0.610333	1.03218
235689_at	MTFMT	0.519929	0.81778
202309_at	MTHFD1	0.545783	0.858955
238762_at	MTHFD2L	0.500718	1.10845
239562_at	MTHFD2L	0.567597	1.21364
213511_s_at	MTMR1	0.661438	0.84869
216095_x_at	MTMR1	0.665979	0.902459
203212_s_at	MTMR2	0.630006	0.867291
223172_s_at	MTP18	0.64234	1.14426
203200_s_at	MTRR	0.588908	1.05072
238903_at	MTRR	0.668317	1.02102
207847_s_at	MUC1	0.603637	1.24879
218568_at	MULK	0.418293	1.05553
223347_at	MUM1	0.648479	0.990666
223348_x_at	MUM1	0.652809	0.89143
233803_s_at	MYBBP1A	0.57406	0.705235
219098_at	MYBBP1A	0.587921	0.700846
203360_s_at	MYCBP	0.532486	1.38066
203359_s_at	MYCBP	0.566788	1.13725
203361_s_at	MYCBP	0.661481	1.03813
228098_s_at	MYLIP	0.564633	0.726305
223130_s_at	MYLIP	0.59763	0.769208
208917_x_at	NADK	0.671616	1.08331
202943_s_at	NAGA	0.621911	0.907324
228073_at	NANP	0.619832	0.842517
218189_s_at	NANS	0.646284	0.891127
1556121_at	NAP1L1	0.535861	0.886271
208754_s_at	NAP1L1	0.616831	0.980625
222837_s_at	NARG1	0.554475	0.956488
226998_at	NARG1	0.555624	0.867771
219158_s_at	NARG1	0.636519	0.767592
219217_at	NARS2	0.553454	0.875422
201969_at	NASP	0.388528	1.08229
201970_s_at	NASP	0.483825	0.900032
214440_at	NAT1	0.602603	1.13159
217884_at	NAT10	0.489414	0.693597
222393_s_at	NAT13	0.630019	0.876528
223040_at	NAT5	0.600259	1.01529
201621_at	NBL1	0.547967	0.864148
37005_at	NBL1	0.588748	0.895839
202907_s_at	NBN	0.62551	1.0196
201521_s_at	NCBP2	0.642729	0.860737
200610_s_at	NCL	0.524035	0.786259
222206_s_at	NCLN	0.641268	0.958312
225145_at	NCOA5	0.595922	0.878095
202298_at	NDUFA1	0.641034	1.22227
220864_s_at	NDUFA13	0.493308	1.10978
218563_at	NDUFA3	0.57247	0.838848
217773_s_at	NDUFA4	0.628101	1.22835
202000_at	NDUFA6	0.501776	1.06334
202785_at	NDUFA7	0.645563	1.05327
208969_at	NDUFA9	0.566403	1.01703
202077_at	NDUFAB1	0.541027	1.0866
204125_at	NDUFAF1	0.645264	1.05696
227559_at	NDUFAF4	0.495581	0.888653
206790_s_at	NDUFB1	0.646209	1.20738
218200_s_at	NDUFB2	0.418902	1.16761
218201_at	NDUFB2	0.519662	1.19802
203371_s_at	NDUFB3	0.647939	1.26225
202839_s_at	NDUFB7	0.467109	1.28994
201226_at	NDUFB8	0.607247	1.0595
201227_s_at	NDUFB8	0.670909	0.975301
222992_s_at	NDUFB9	0.672824	1.01202
203478_at	NDUFC1	0.670283	0.917871
218101_s_at	NDUFC2	0.560283	0.996518
201757_at	NDUFS5	0.46101	1.15657
203606_at	NDUFS6	0.570739	0.957482
211752_s_at	NDUFS7	0.608954	1.06292
201840_at	NEDD8	0.582107	1.15764
33767_at	NEFH	0.413053	0.699993
204412_s_at	NEFH	0.574415	0.865517
218915_at	NF2	0.594597	0.765919
209239_at	NFKB1	0.568395	1.61518
218455_at	NFS1	0.57068	0.758305
217963_s_at	NGFRAP1	0.549899	0.910312
201076_at	NHP2L1	0.532973	0.86608
223397_s_at	NIP7	0.543383	0.930456
212129_at	NIPA2	0.603599	1.07953
212133_at	NIPA2	0.655283	0.928726
218557_at	NIT2	0.545224	1.59012
205004_at	NKRF	0.635551	0.959518
225944_at	NLN	0.47484	0.79256
225943_at	NLN	0.558485	1.14591
201577_at	NME1	0.194594	1.01165
223206_s_at	NMRAL1	0.623384	0.788922
206023_at	NMU	0.629739	0.810353
202115_s_at	NOC2L	0.657649	0.858203
218889_at	NOC3L	0.612927	1.1162
214427_at	NOL1	0.519438	0.877548
222684_s_at	NOL10	0.622936	0.900432
221970_s_at	NOL11	0.588054	1.28517
200875_s_at	NOL5A	0.348737	0.953988
200874_s_at	NOL5A	0.489796	1.03735
218199_s_at	NOL6	0.623639	0.818047
1554084_a_at	NOL9	0.635991	0.673225
218754_at	NOL9	0.642962	0.900036
1554082_a_at	NOL9	0.663094	0.769806
219110_at	NOLA1	0.563491	0.686336
209104_s_at	NOLA2	0.379553	0.819182
217962_at	NOLA3	0.634058	1.274
205895_s_at	NOLC1	0.401635	0.804657
211951_at	NOLC1	0.420922	0.758334
211949_s_at	NOLC1	0.557886	0.991871
227161_at	NOM1	0.596063	0.763687
214011_s_at	NOP16	0.24493	0.946944
203023_at	NOP16	0.282294	0.888339
223096_at	NOP5/NOP58	0.573961	1.07879
210530_s_at	NR2C1	0.633881	0.897994
226848_at	NR2C2	0.620196	0.894083
202647_s_at	NRAS	0.595438	1.39391
221606_s_at	NSBP1	0.530078	1.08647
217830_s_at	NSFL1C	0.513526	1.04163
223076_s_at	NSUN2	0.637694	0.88131
218051_s_at	NT5DC2	0.467356	0.859924
209731_at	NTHL1	0.583577	0.988084
1569030_s_at	NUB1	0.575564	0.799586
210574_s_at	NUDC	0.442796	0.842763
201173_x_at	NUDC	0.47764	0.824007
204766_s_at	NUDT1	0.605919	1.03285
219347_at	NUDT15	0.665574	1.10237
229803_s_at	NUDT3 /// RPS10-NUDT3	0.64607	0.842275
223100_s_at	NUDT5	0.526271	1.16845
205135_s_at	NUFIP1	0.416228	0.776756
205136_s_at	NUFIP1	0.630677	0.858576
218768_at	NUP107	0.648624	1.06277
214963_at	NUP160	0.419811	0.855897
212247_at	NUP205	0.668059	0.959977
225470_at	NUP35	0.536653	1.12638
202153_s_at	NUP62	0.513907	0.918462
207740_s_at	NUP62	0.591542	1.00872
218014_at	NUP85	0.666322	1.0527
210793_s_at	NUP98	0.566826	0.961811
225070_at	NUS1	0.61703	0.890763
202397_at	NUTF2	0.556767	0.964892
218708_at	NXT1	0.523015	1.04258
209628_at	NXT2	0.578742	1.37266
200790_at	ODC1	0.567748	0.912236
225106_s_at	OGFOD1	0.602977	0.935334
212214_at	OPA1	0.634092	1.01162
229624_at	OPA3	0.633858	0.898434
201692_at	OPRS1	0.627063	0.842893
222825_at	OTUD6B	0.47617	0.845444
202780_at	OXCT1	0.552528	0.912146
225823_at	P117	0.578232	1.01259
235390_at	P18SRP	0.667008	0.954551
200813_s_at	PAFAH1B1	0.671679	1.01482
203228_at	PAFAH1B3	0.575602	0.813873
201013_s_at	PAICS	0.493978	1.04955
201014_s_at	PAICS	0.521013	1.13113
209064_x_at	PAIP1	0.65617	1.04318
208051_s_at	PAIP1	0.667621	1.06431
230100_x_at	PAK1	0.435442	0.813638
218886_at	PAK1IP1 /// C20orf7	0.415654	1.10644
226649_at	PANK1	0.611466	0.856565
238856_s_at	PANK2	0.625974	1.22741
212718_at	PAPOLA	0.583919	1.00543
200006_at	PARK7	0.605038	1.04398
218271_s_at	PARL	0.598636	0.964423
208644_at	PARP1	0.595633	0.875506
216945_x_at	PASK	0.653828	0.791889
226223_at	PAWR	0.375307	1.16179
203557_s_at	PCBD1	0.666038	0.8975
209478_at	PCDHGC3	0.603347	0.984245
225149_at	PCID2	0.665602	1.13533
212422_at	PDCD11	0.588114	0.91089
212424_at	PDCD11	0.603329	0.891145
213581_at	PDCD2	0.671179	0.919476
224467_s_at	PDCD2L	0.668223	0.976014
203415_at	PDCD6	0.620395	1.04332
219043_s_at	PDCL3 /// LOC285359 /// LOC644850	0.571867	0.99145
231065_at	PDE6D	0.671759	1.38853
219575_s_at	PDF /// COG8	0.538036	0.791332
211023_at	PDHB	0.671514	1.00706
227033_at	PDIA3	0.483598	0.96718
208612_at	PDIA3	0.53697	0.801054
208658_at	PDIA4	0.611579	1.14198
211048_s_at	PDIA4	0.625688	1.00127
208638_at	PDIA6	0.518094	0.816577
208639_x_at	PDIA6	0.564165	0.857544
207668_x_at	PDIA6	0.566411	0.822752
216640_s_at	PDIA6	0.569696	0.910583
206348_s_at	PDK3	0.556137	1.49844
225075_at	PDRG1	0.649432	0.884379
220865_s_at	PDSS1	0.298455	1.00164
223290_at	PDXP	0.633192	0.831366
210825_s_at	PEBP1	0.467847	0.768886
205353_s_at	PEBP1	0.509505	0.744264
211941_s_at	PEBP1	0.526361	0.841834
218590_at	PEO1	0.432658	0.716602
202212_at	PES1	0.584205	0.790292
213302_at	PFAS	0.36728	0.749027
200634_at	PFN1	0.619685	0.916621
200886_s_at	PGAM1 /// LOC642969 /// LOC643576	0.402397	0.865265
227068_at	PGK1	0.331504	0.847815
200737_at	PGK1	0.399483	0.927444
217356_s_at	PGK1	0.420968	1.04345
200738_s_at	PGK1	0.443898	1.02417
225366_at	PGM2	0.615975	0.969175
201120_s_at	PGRMC1	0.617854	1.05878
201121_s_at	PGRMC1	0.668922	0.985496
200658_s_at	PHB	0.431366	0.993687
200659_s_at	PHB	0.508266	0.93956
225309_at	PHF5A	0.668269	1.08062
210191_s_at	PHTF1	0.445921	0.904994
215285_s_at	PHTF1	0.458521	0.974532
225903_at	PIGU	0.481511	0.927895
1558292_s_at	PIGW	0.292665	0.736843
1563111_a_at	PIGX	0.577942	1.10391
202743_at	PIK3R3	0.570321	0.759317
204612_at	PKIA	0.533787	0.859208
202620_s_at	PLOD2	0.658626	0.936562
222369_at	PLXND1	0.585427	0.960289
203201_at	PMM2	0.528455	1.08446
212088_at	PMPCA /// HIGD2BP	0.559528	0.819244
212037_at	PNN	0.61387	0.826161
203622_s_at	PNO1	0.423166	0.936682
222653_at	PNPO	0.405876	0.736125
225291_at	PNPT1	0.66071	1.21837
218229_s_at	POGK	0.623168	0.852587
204835_at	POLA1	0.483292	0.911785
204441_s_at	POLA2	0.614496	1.0148
203422_at	POLD1	0.62196	0.896412
201115_at	POLD2	0.554831	0.760993
217806_s_at	POLDIP2	0.660989	0.846496
205909_at	POLE2	0.569915	0.993851
208828_at	POLE3	0.410246	0.892045
225844_at	POLE4	0.587618	1.11243
1553587_a_at	POLE4	0.652749	1.0785
222704_at	POLR1A	0.639823	0.752945
223403_s_at	POLR1B	0.456518	0.738773
233341_s_at	POLR1B	0.639392	0.984583
207515_s_at	POLR1C	0.518649	0.905541
209317_at	POLR1C	0.578475	0.909355
1568997_at	POLR1E	0.64623	0.46816
214144_at	POLR2D	0.556692	0.932049
203664_s_at	POLR2D	0.572877	0.791675
217854_s_at	POLR2E	0.642894	0.862757
213887_s_at	POLR2E	0.657386	0.873007
209511_at	POLR2F	0.650701	0.917163
202634_at	POLR2K	0.616656	1.25595
211730_s_at	POLR2L	0.460305	0.983324
219459_at	POLR3B	0.653262	0.949895
206653_at	POLR3G	0.418384	0.84613
225682_s_at	POLR3H	0.521229	0.806523
225678_at	POLR3H	0.548971	0.93438
218866_s_at	POLR3K	0.397044	0.960463
213449_at	POP1	0.340653	0.866236
204839_at	POP5	0.433974	1.19713
209482_at	POP7	0.628455	0.972728
228366_at	PPA2	0.620151	0.92863
221649_s_at	PPAN	0.651009	0.97271
209434_s_at	PPAT	0.634552	0.899405
217602_at	PPIA	0.519519	0.393571
226336_at	PPIA	0.582736	0.931551
217346_at	PPIA /// LOC128192 /// LOC131691 /// LOC202227 /// LOC341457 /// LOC342541 /// LOC390299 /// LOC390419 /// LOC390791 /// LOC391532 /// LOC401859 /// LOC402213 /// LOC439953 /// LOC440063 /// LOC442336 /// LOC442713 /// LOC643997 /// LOC650332 /// LOC651320 /// LOC653214 /// LOC654188 /// LOC728322 /// LOC730794 /// LOC730874	0.635127	0.947838
200968_s_at	PPIB	0.577505	1.10106
204185_x_at	PPID	0.506625	0.858469
204186_s_at	PPID	0.539428	0.884042
204228_at	PPIH	0.56734	1.15392
222500_at	PPIL1	0.469265	0.985407
212680_x_at	PPP1R14B	0.495104	0.896307
203737_s_at	PPRC1	0.41531	0.896841
239763_at	PRDM11	0.61323	0.987033
201923_at	PRDX4	0.35909	0.95984
217861_s_at	PREB	0.668277	0.852607
215708_s_at	PRIM2A	0.644969	1.00002
218236_s_at	PRKD3	0.669975	1.57617
208694_at	PRKDC	0.584499	0.647947
210543_s_at	PRKDC	0.653	0.693268
206445_s_at	PRMT1	0.520919	0.9098
217786_at	PRMT5	0.408055	0.902303
1564520_s_at	PRMT5	0.492464	0.946081
1564521_x_at	PRMT5	0.609828	0.892192
223275_at	PRMT6	0.407511	0.917719
219408_at	PRMT7	0.55734	0.91321
203103_s_at	PRPF19	0.565058	0.61116
202407_s_at	PRPF31	0.548804	0.861944
202408_s_at	PRPF31	0.557108	0.88498
223230_at	PRPF38A	0.630365	0.952102
209162_s_at	PRPF4	0.548137	0.963527
209161_at	PRPF4	0.618353	0.881057
226687_at	PRPF40A	0.643018	0.997191
202126_at	PRPF4B	0.635815	1.05419
208447_s_at	PRPS1	0.589011	0.860417
209440_at	PRPS1	0.634698	0.845438
226610_at	PRR6	0.435543	0.915391
226611_s_at	PRR6	0.489143	0.869531
201316_at	PSMA2	0.473876	1.25903
201532_at	PSMA3	0.507176	1.33028
203396_at	PSMA4	0.670476	1.16025
216088_s_at	PSMA7	0.668783	1.1249
200039_s_at	PSMB2	0.556154	1.04171
201400_at	PSMB3	0.442079	1.0978
228204_at	PSMB4	0.611812	0.882238
238020_at	PSMC2	0.615825	1.13649
201267_s_at	PSMC3	0.569058	1.0286
209503_s_at	PSMC5	0.647407	0.924497
201198_s_at	PSMD1	0.447382	0.937701
201199_s_at	PSMD1	0.519229	0.996612
208776_at	PSMD11	0.65123	0.874137
202353_s_at	PSMD12	0.581531	0.755652
212296_at	PSMD14	0.548352	1.09628
209334_s_at	PSMD9	0.542605	1.04628
201762_s_at	PSME2	0.504058	1.48291
209852_x_at	PSME3	0.341076	0.833504
200988_s_at	PSME3	0.354895	0.868166
200987_x_at	PSME3	0.37836	0.969892
209853_s_at	PSME3	0.415091	0.983483
211921_x_at	PTMA	0.633652	0.882718
222404_x_at	PTPLAD1	0.540122	1.12755
234000_s_at	PTPLAD1	0.561911	1.07864
222405_at	PTPLAD1 /// LOC732402	0.628626	0.859459
228014_at	PTRH1	0.541982	0.929782
218732_at	PTRH2	0.506298	1.04501
218670_at	PUS1	0.391043	0.78106
218984_at	PUS7	0.308287	0.737138
209336_at	PWP2	0.554456	0.951626
224232_s_at	PX19	0.355538	0.827033
223032_x_at	PX19	0.400046	0.956878
218944_at	PYCRL	0.638723	0.858575
209123_at	QDPR	0.445192	0.828816
218948_at	QRSL1	0.648213	0.946597
221270_s_at	QTRT1	0.586785	0.820211
219178_at	QTRTD1	0.48088	0.788946
212866_at	R3HCC1	0.628955	1.00798
35156_at	R3HCC1	0.642472	0.897521
218699_at	RAB7L1	0.629959	0.91899
208819_at	RAB8A	0.620293	0.804518
203150_at	RABEPK	0.529768	0.789949
228535_at	RAD1	0.642228	0.936228
238670_at	RAD18	0.628545	0.848238
206066_s_at	RAD51C	0.573489	1.13613
211318_s_at	RAE1	0.645255	0.800163
222841_s_at	RAMP2 /// TIMM22	0.490526	0.841626
229100_s_at	RAMP2 /// TIMM22	0.532953	0.836421
200750_s_at	RAN	0.66339	1.10005
202483_s_at	RANBP1	0.366867	0.946758
210371_s_at	RBBP4	0.667345	0.743447
212168_at	RBM12	0.4434	0.89263
212170_at	RBM12	0.497032	0.761074
211686_s_at	RBM13	0.510285	1.03132
204178_s_at	RBM14	0.458011	0.897489
226987_at	RBM15B	0.65509	0.853164
218593_at	RBM28	0.636793	0.954598
222443_s_at	RBM8A	0.558503	0.997714
213852_at	RBM8A	0.619794	0.825679
225310_at	RBMX	0.650415	0.715386
203941_at	RC74	0.5818	0.894751
206499_s_at	RCC1 /// SNHG3-RCC1	0.45823	0.912797
225467_s_at	RDH13	0.658963	0.910718
219041_s_at	REPIN1	0.578854	0.797126
227425_at	REPS2	0.394483	0.681882
1053_at	RFC2	0.596152	0.954991
203696_s_at	RFC2	0.623954	1
204127_at	RFC3	0.616029	1.08874
223267_at	RG9MTD1	0.434732	1.12268
226821_at	RIF1	0.63741	0.778814
224450_s_at	RIOK1	0.566147	1.02415
206111_at	RNASE2	0.324772	0.937114
206851_at	RNASE3	0.545	0.80471
203022_at	RNASEH2A	0.664327	0.927634
219056_at	RNASEH2B	0.660329	1.01428
208632_at	RNF10	0.647561	0.85683
213386_at	RNF20	0.610186	1.11687
204207_s_at	RNGTT	0.563401	1.22603
218993_at	RNMTL1	0.662035	0.837299
214231_s_at	RP11-125A7.3	0.662071	0.930231
228217_s_at	RP11-506K6.3	0.592529	0.939313
1553976_a_at	RP11-529I10.4	0.591989	0.9049
226009_at	RP11-529I10.4	0.639734	0.866172
227617_at	RP13-15M17.2	0.485948	1.0479
229391_s_at	RP1-93H18.5	0.514311	1.067
221989_at	RPL10	0.669083	1.04267
214291_at	RPL17 /// LOC442232 /// LOC642250 /// LOC643863 /// LOC645296 /// LOC648610 /// LOC650327 /// LOC727984 /// LOC729046 /// LOC729340 /// LOC729349 /// LOC730980 /// LOC731048 /// LOC731506	0.569855	0.819103
225541_at	RPL22L1	0.600841	1.13084
214744_s_at	RPL23	0.607779	1.12842
224766_at	RPL37	0.660173	0.639233
213459_at	RPL37A	0.61482	1.09972
216215_s_at	RPL41	0.626198	0.858769
208689_s_at	RPN2	0.527852	0.911536
213399_x_at	RPN2	0.619166	1.07334
213491_x_at	RPN2	0.630521	1.07273
204245_s_at	RPP14	0.635578	0.904352
213427_at	RPP40	0.561008	1.10439
238156_at	RPS6	0.591982	0.94237
221940_at	RPUSD2	0.628003	0.876751
213179_at	RQCD1	0.511955	0.906091
1554080_at	RQCD1	0.542092	1.06387
1553510_s_at	RQCD1	0.668674	1.11077
201890_at	RRM2	0.666868	0.861955
216913_s_at	RRP12	0.457961	0.84902
204133_at	RRP9	0.483328	0.696919
209567_at	RRS1	0.435243	0.704649
224509_s_at	RTN4IP1	0.504691	0.937942
1555679_a_at	RTN4IP1	0.528707	0.955925
201614_s_at	RUVBL1	0.421025	0.924974
1559946_s_at	RUVBL2	0.510264	0.717352
201459_at	RUVBL2	0.532769	0.762883
203186_s_at	S100A4	0.388215	0.790448
217728_at	S100A6	0.558008	1.14618
225614_at	SAAL1	0.638706	1.10478
213262_at	SACS	0.646639	0.792564
1555618_s_at	SAE1	0.661748	0.999758
229587_at	SAE2	0.634198	1.04689
201771_at	SCAMP3	0.641194	1.08992
1552256_a_at	SCARB1	0.540296	0.790112
228930_at	SCARNA15	0.613665	0.911458
226923_at	SCFD2	0.464273	1.05765
223221_at	SCO1	0.479076	1.13957
205241_at	SCO2	0.611694	1.08329
202541_at	SCYE1	0.63716	1.13376
228408_s_at	SDAD1	0.650528	0.928147
202071_at	SDC4	0.582277	1.3207
218681_s_at	SDF2L1	0.562975	0.90182
222824_at	SEC61A2	0.453066	0.992756
221931_s_at	SEH1L	0.602578	0.916567
201307_at	SEP 11	0.606698	0.936303
208940_at	SEPHS1	0.505791	0.900938
208939_at	SEPHS1	0.59649	0.932454
1555851_s_at	SEPW1	0.655668	0.982039
217725_x_at	SERBP1	0.524052	0.927369
227369_at	SERBP1	0.6699	0.935203
210076_x_at	SERBP1	0.672246	0.941029
219751_at	SETD6	0.673673	0.934666
206554_x_at	SETMAR	0.42526	0.98537
203818_s_at	SF3A3	0.577663	0.834454
200687_s_at	SF3B3	0.568521	0.878326
209044_x_at	SF3B4	0.581933	0.826969
221263_s_at	SF3B5	0.620526	1.16219
201586_s_at	SFPQ	0.493624	0.862347
201585_s_at	SFPQ	0.58635	0.777294
208863_s_at	SFRS1	0.393037	0.974934
227164_at	SFRS1	0.396316	0.933147
211784_s_at	SFRS1	0.441314	0.955226
200892_s_at	SFRS10	0.462731	0.887048
200893_at	SFRS10	0.594529	0.96889
200685_at	SFRS11	0.57182	0.977428
200753_x_at	SFRS2	0.592704	1.04731
200754_x_at	SFRS2	0.658132	1.15096
235579_at	SFRS2IP	0.491429	1.07117
202899_s_at	SFRS3	0.415974	1.11598
208673_s_at	SFRS3	0.428489	1.07345
208672_s_at	SFRS3	0.622691	1.04202
208804_s_at	SFRS6	0.42395	0.812731
206108_s_at	SFRS6	0.618143	0.899247
214141_x_at	SFRS7	0.383067	1.16529
201129_at	SFRS7	0.650348	1.06118
201698_s_at	SFRS9	0.457291	0.843391
200044_at	SFRS9	0.504789	0.730607
225850_at	SFT2D1	0.66747	1.01156
230069_at	SFXN1	0.524765	0.68519
227560_at	SFXN2	0.406316	0.738705
229236_s_at	SFXN4	0.526538	0.985061
225143_at	SFXN4	0.530505	0.978429
1553690_at	SGOL1	0.637072	1.0756
225036_at	SHB /// C9orf105	0.369198	1.30963
224954_at	SHMT1	0.610888	0.896875
219083_at	SHQ1	0.453982	0.910439
63009_at	SHQ1	0.496959	0.906522
209899_s_at	SIAHBP1	0.604978	0.919341
203489_at	SIVA1	0.613856	1.24315
227447_at	SKIV2L2	0.666136	1.02931
200719_at	SKP1A	0.586803	0.901723
200711_s_at	SKP1A	0.617523	1.01629
210567_s_at	SKP2	0.294522	0.992516
222036_s_at	SLC12A4	0.550503	0.885784
209900_s_at	SLC16A1	0.636923	0.778309
202235_at	SLC16A1	0.651329	1.00411
211576_s_at	SLC19A1	0.368966	0.73129
209777_s_at	SLC19A1	0.545957	0.787902
218275_at	SLC25A10	0.604762	0.904743
207088_s_at	SLC25A11	0.671679	0.902552
203339_at	SLC25A12	0.649664	1.09175
203775_at	SLC25A13	0.471408	0.874952
222705_s_at	SLC25A15	0.594284	0.85288
218653_at	SLC25A15	0.603738	0.804698
223222_at	SLC25A19	0.567989	1.04008
221020_s_at	SLC25A32	0.47432	1.02276
201801_s_at	SLC29A1	0.48001	0.93081
201802_at	SLC29A1	0.514204	0.913814
229500_at	SLC30A9	0.62875	1.21009
203971_at	SLC31A1	0.521261	0.84062
224626_at	SLC35A4	0.550389	0.889697
225881_at	SLC35B4	0.433196	0.808673
212110_at	SLC39A14	0.617414	0.772203
219869_s_at	SLC39A8	0.621314	0.79891
210692_s_at	SLC43A3	0.533296	0.995639
213113_s_at	SLC43A3	0.55303	0.992416
225597_at	SLC45A4	0.674468	0.866981
212944_at	SLC5A3	0.648865	0.76303
204087_s_at	SLC5A6	0.484242	0.905384
226743_at	SLFN11	0.52144	0.865899
215599_at	SMA4 /// LOC730390	0.650523	0.44233
201072_s_at	SMARCC1	0.41472	0.5114
201075_s_at	SMARCC1	0.647753	0.681956
236016_at	SMARCE1	0.594299	0.784545
211988_at	SMARCE1	0.56837	0.820258
215623_x_at	SMC4	0.526353	0.879601
221516_s_at	SMCR7L	0.614947	0.737588
224319_s_at	SMCR7L	0.668003	0.815977
204593_s_at	SMCR7L	0.671755	0.716217
222270_at	SMEK2	0.39118	0.942761
202043_s_at	SMS	0.51598	0.771383
212922_s_at	SMYD2	0.603255	1.09866
1554093_a_at	SNAPC5	0.466038	0.95361
213203_at	SNAPC5	0.54083	1.14907
236081_at	SNCA	0.623051	0.870416
218391_at	SNF8	0.659055	1.00122
215011_at	SNHG3	0.351175	1.06032
219409_at	SNIP1	0.63832	0.86366
201221_s_at	SNRP70	0.42969	0.84035
216977_x_at	SNRPA1	0.663463	1.14396
215722_s_at	SNRPA1	0.664576	1.04427
208821_at	SNRPB	0.388145	0.926734
213175_s_at	SNRPB	0.476978	0.945894
201342_at	SNRPC	0.657094	1.07585
202691_at	SNRPD1	0.352785	1.19807
202690_s_at	SNRPD1	0.486222	1.02861
202567_at	SNRPD3	0.653069	1.03125
203316_s_at	SNRPE	0.631014	1.29649
203832_at	SNRPF	0.565167	0.964223
205644_s_at	SNRPG	0.624205	1.12632
228479_at	SOAT1	0.616927	0.961865
216841_s_at	SOD2	0.623966	0.930192
215223_s_at	SOD2	0.636487	0.976037
204275_at	SOLH	0.663245	0.959133
201563_at	SORD	0.470681	0.692576
229075_at	SPATA5	0.600439	0.828645
242251_at	SPATA5	0.616111	0.671137
222163_s_at	SPATA5L1	0.652193	0.95485
235325_at	SPG7	0.671578	0.90794
1568964_x_at	SPN	0.659414	0.567259
212061_at	SR140	0.498741	0.962848
241734_at	SRFBP1	0.48859	0.826279
201516_at	SRM	0.323532	0.684054
202200_s_at	SRPK1	0.651461	0.902406
218140_x_at	SRPRB	0.478445	0.781953
222532_at	SRPRB	0.608858	0.927315
201139_s_at	SSB	0.615574	1.01725
201138_s_at	SSB	0.670852	1.05647
202591_s_at	SSBP1	0.521484	1.06823
222482_at	SSBP3 /// IL17RB /// LOC401002 /// LOC646674	0.641559	0.806302
229744_at	SSFA2	0.673137	0.972215
203114_at	SSSCA1	0.621822	0.932957
200028_s_at	STARD7	0.502487	0.897757
213330_s_at	STIP1	0.452869	0.921218
212009_s_at	STIP1	0.563526	0.945
200783_s_at	STMN1	0.350558	1.05822
235852_at	STON2	0.632963	0.775597
227461_at	STON2	0.669445	0.796318
221727_at	SUB1	0.394274	1.02573
224587_at	SUB1	0.48729	1.12114
215772_x_at	SUCLG2	0.667763	0.83322
223330_s_at	SUGT1	0.522469	1.0751
217815_at	SUPT16H	0.549383	0.893778
222977_at	SURF4	0.608894	0.824679
222979_s_at	SURF4	0.655523	0.689463
225038_s_at	SURF6	0.593676	0.877444
218619_s_at	SUV39H1	0.609317	0.865475
1554572_a_at	SUV39H2	0.365013	0.964306
242245_at	SYDE2	0.602557	0.754829
226068_at	SYK	0.644854	0.917821
221276_s_at	SYNC1	0.615119	0.597073
1555427_s_at	SYNCRIP	0.321922	0.858136
209025_s_at	SYNCRIP	0.331217	0.950405
217832_at	SYNCRIP	0.407895	1.00704
217834_s_at	SYNCRIP	0.498018	0.956541
209024_s_at	SYNCRIP	0.569072	1.12205
227278_at	TAF13	0.612272	0.784732
1554415_at	TAF5L	0.644826	0.897795
200916_at	TAGLN2	0.519011	0.844757
210978_s_at	TAGLN2	0.647771	0.928098
204769_s_at	TAP2	0.613746	0.710637
200020_at	TARDBP	0.533995	1.01615
203648_at	TATDN2	0.622382	0.85747
223461_at	TBC1D7	0.502195	0.890306
220789_s_at	TBRG4	0.571126	0.94771
202384_s_at	TCOF1	0.628215	0.759081
202385_s_at	TCOF1	0.673631	1.03548
222010_at	TCP1	0.550443	0.801869
208778_s_at	TCP1	0.559244	0.816976
222011_s_at	TCP1	0.589427	0.735795
203177_x_at	TFAM	0.475604	0.994601
203176_s_at	TFAM	0.620515	1.35533
228075_x_at	TFB1M	0.642494	1.0529
218605_at	TFB2M	0.568643	0.83427
242939_at	TFDP1	0.668446	0.831084
227615_at	TFIP11	0.544338	0.943327
205210_at	TGFBRAP1	0.615417	0.972978
216262_s_at	TGIF2	0.628347	1.06811
220607_x_at	TH1L	0.466946	0.752424
225006_x_at	TH1L	0.543722	0.793683
225261_x_at	TH1L	0.568016	0.808591
225865_x_at	TH1L	0.576551	0.799304
224623_at	THOC3 /// LOC728554	0.560091	1.01306
226320_at	THOC4	0.352582	0.867816
226319_s_at	THOC4 /// LOC644811	0.371762	0.776929
218848_at	THOC6	0.653042	0.776348
203235_at	THOP1	0.624719	0.898882
213043_s_at	THRAP4	0.637882	0.771101
219248_at	THUMPD2	0.612423	1.0082
1555764_s_at	TIMM10	0.473156	1.11194
218408_at	TIMM10	0.502699	1.21897
218188_s_at	TIMM13	0.57237	0.872816
215171_s_at	TIMM17A	0.60034	1.06468
201821_s_at	TIMM17A	0.629912	1.07808
219184_x_at	TIMM22	0.578915	0.817229
218118_s_at	TIMM23	0.632335	1.04354
225535_s_at	TIMM23	0.632683	1.09336
218119_at	TIMM23 /// LOC653252	0.636582	1.05459
224913_s_at	TIMM50	0.594431	0.970568
217612_at	TIMM50	0.66079	0.845193
205217_at	TIMM8A	0.456666	0.963639
218357_s_at	TIMM8B	0.418248	1.10175
201150_s_at	TIMP3	0.593737	1.38133
201148_s_at	TIMP3	0.616267	1.26777
201147_s_at	TIMP3	0.629516	1.20301
201149_s_at	TIMP3	0.643778	0.947187
219258_at	TIPIN	0.462472	1.04704
214501_s_at	TLR4 /// H2AFY	0.655125	0.895414
226467_at	TMCO7	0.667401	1.01165
200087_s_at	TMED2	0.645335	1.06475
1558487_a_at	TMED4	0.457191	0.955557
225343_at	TMED8	0.60685	0.881894
201361_at	TMEM109	0.451447	0.788488
203437_at	TMEM11	0.663434	1.08685
223334_at	TMEM126A	0.596437	1.18118
202475_at	TMEM147	0.635342	1.06585
218477_at	TMEM14A	0.482578	0.831699
204488_at	TMEM15	0.589167	0.843511
219219_at	TMEM160	0.64958	1.16568
226276_at	TMEM167	0.63498	1.08222
218897_at	TMEM177	0.316876	0.706233
226860_at	TMEM19	0.610291	1.01215
235907_at	TMEM33	0.541291	0.784367
222642_s_at	TMEM33	0.494804	0.90441
218465_at	TMEM33	0.538859	0.775256
202857_at	TMEM4	0.67195	1.07511
209796_s_at	TMEM4	0.674167	1.01922
234672_s_at	TMEM48	0.565231	1.03796
217766_s_at	TMEM50A	0.655913	1.05918
225974_at	TMEM64	0.639913	0.951068
227936_at	TMEM68	0.522665	1.03225
219449_s_at	TMEM70	0.450448	0.894749
219448_at	TMEM70	0.507832	0.916866
212279_at	TMEM97	0.52239	0.981073
212282_at	TMEM97	0.535185	0.764073
212281_s_at	TMEM97	0.563782	0.832241
223170_at	TMEM98	0.537652	1.11712
225666_at	TMTC4	0.499416	0.777447
222474_s_at	TOMM22	0.504236	0.728984
201870_at	TOMM34	0.671162	0.984281
202264_s_at	TOMM40	0.523803	0.854976
226059_at	TOMM40L	0.527149	1.00676
227907_at	TP53BP1	0.496478	0.911149
213011_s_at	TPI1	0.421638	0.976998
200822_x_at	TPI1	0.506935	0.998073
203672_x_at	TPMT	0.571374	0.766726
219030_at	TPRKB	0.64621	1.18336
221571_at	TRAF3	0.607985	1.73396
201391_at	TRAP1	0.553749	0.839957
218354_at	TRAPPC2L	0.580021	1.08694
238628_s_at	TRAPPC2L	0.647205	0.928479
212872_s_at	TRFP	0.635017	1.08387
218403_at	TRIAP1	0.545153	1.05412
203148_s_at	TRIM14	0.565512	1.27838
203147_s_at	TRIM14	0.6159	1.24499
202504_at	TRIM29	0.61687	1.87194
203846_at	TRIM32	0.651395	0.818601
219324_at	TRIOBP /// NOL12	0.619737	1.00601
204033_at	TRIP13	0.50234	0.994945
209129_at	TRIP6	0.67064	0.840749
218617_at	TRIT1	0.641863	0.912957
210463_x_at	TRMT1	0.653732	0.984301
221952_x_at	TRMT5	0.614918	0.807777
213634_s_at	TRMU	0.662245	1.10719
222754_at	TRNT1	0.43748	1.07993
223109_at	TRUB2	0.511722	0.920454
219581_at	TSEN2	0.436478	0.868834
214331_at	TSFM	0.292943	0.780657
214332_s_at	TSFM	0.359361	0.921448
212656_at	TSFM	0.472441	0.896931
201504_s_at	TSN	0.574308	1.00485
201515_s_at	TSN	0.647334	0.908453
200972_at	TSPAN3	0.491145	0.891885
200973_s_at	TSPAN3	0.597281	0.89912
1558152_at	TSPAN4	0.309451	0.829626
202096_s_at	TSPO	0.644873	0.963833
212928_at	TSPYL4	0.674574	0.746832
221987_s_at	TSR1	0.355268	0.816544
218156_s_at	TSR1	0.398857	0.726693
201434_at	TTC1	0.582202	0.982563
218442_at	TTC4	0.624171	0.974476
46167_at	TTC4 /// C1orf175	0.63907	1.02831
226557_at	TTC5	0.538509	0.871704
216251_s_at	TTLL12	0.556049	0.808379
1552257_a_at	TTLL12	0.591247	0.8303
208977_x_at	TUBB2C	0.640187	0.872946
209191_at	TUBB6	0.644866	1.01173
201113_at	TUFM	0.60346	0.825667
203273_s_at	TUSC2	0.610941	0.852001
203272_s_at	TUSC2	0.611883	0.970518
226784_at	TWISTNB	0.583486	1.04258
209476_at	TXNDC1	0.622527	0.999738
224511_s_at	TXNL5	0.49926	1.32327
1554696_s_at	TYMS	0.674658	0.98354
218381_s_at	U2AF2	0.53539	0.756306
209340_at	UAP1	0.63263	1.0084
219192_at	UBAP2	0.645525	0.948678
201377_at	UBAP2L	0.41985	0.687565
201378_s_at	UBAP2L	0.488449	0.876688
200964_at	UBE1	0.617326	0.908636
222578_s_at	UBE1DC1	0.656859	0.998736
218289_s_at	UBE1DC1	0.66941	0.905568
209042_s_at	UBE2G2	0.594562	0.773748
209041_s_at	UBE2G2	0.671897	0.787735
1557053_s_at	UBE2G2	0.672597	0.849682
200684_s_at	UBE2L3	0.516207	1.00914
200676_s_at	UBE2L3	0.576112	0.916752
200683_s_at	UBE2L3	0.61545	0.836963
200682_s_at	UBE2L3	0.670631	1.16566
212751_at	UBE2N	0.407117	1.06808
201524_x_at	UBE2N	0.418092	0.974954
201523_x_at	UBE2N	0.465858	1.16935
217393_x_at	UBE2NL	0.657495	0.984642
213822_s_at	UBE3B	0.603155	1.04629
218011_at	UBL5	0.640323	1.15399
224513_s_at	UBQLN4	0.64452	1.45499
204616_at	UCHL3	0.576253	1.27162
219960_s_at	UCHL5	0.506661	0.913526
220083_x_at	UCHL5	0.518343	0.881164
213334_x_at	UCHL5IP	0.58455	0.959029
209825_s_at	UCK2	0.510147	0.87696
218190_s_at	UCRC	0.62455	1.25125
209103_s_at	UFD1L	0.653945	1.03381
225655_at	UHRF1	0.353396	0.741363
202706_s_at	UMPS	0.351758	1.05105
215165_x_at	UMPS	0.379152	1.06363
202330_s_at	UNG	0.301871	0.808023
217596_at	UPF3A	0.639295	0.720722
202090_s_at	UQCR /// TMEM54	0.633572	1.02662
201903_at	UQCRC1	0.661003	0.90737
201568_at	UQCRQ	0.451907	1.12965
212996_s_at	URB1	0.422117	0.830027
225413_at	USMG5	0.660033	1.28804
227093_at	USP36	0.639643	0.873187
203869_at	USP46	0.369259	0.938061
218235_s_at	UTP11L	0.459008	1.15141
228050_at	UTP15	0.490724	1.11479
209725_at	UTP20 /// LOC653877	0.537353	0.876857
225583_at	UXS1	0.671164	0.898706
218169_at	VAC14	0.66877	0.79491
201797_s_at	VARS	0.434107	0.733234
208649_s_at	VCP	0.624574	0.904881
208648_at	VCP	0.65104	0.889929
212038_s_at	VDAC1	0.427654	0.859593
217140_s_at	VDAC1	0.523234	0.922697
217949_s_at	VKORC1	0.659302	0.95141
223346_at	VPS18	0.65132	0.843993
224608_s_at	VPS25	0.615444	1.02844
221704_s_at	VPS37B	0.586425	0.823636
203856_at	VRK1	0.603562	1.24562
217821_s_at	WBP11	0.665428	0.808228
217975_at	WBP5	0.619899	1.29868
221247_s_at	WBSCR16	0.553933	0.844073
207628_s_at	WBSCR22	0.636193	0.828561
218512_at	WDR12	0.480229	0.977571
209461_x_at	WDR18	0.584745	0.910007
226938_at	WDR21A	0.653091	0.863924
218882_s_at	WDR3	0.581164	0.971982
223146_at	WDR33	0.63067	0.896055
224715_at	WDR34	0.660711	0.814598
226889_at	WDR35	0.50207	0.84614
226180_at	WDR36	0.518366	0.866338
241937_s_at	WDR4	0.300219	0.773419
226882_x_at	WDR4	0.637578	0.826909
214662_at	WDR43	0.461409	0.840574
209196_at	WDR46	0.641905	0.965989
215905_s_at	WDR57	0.586291	0.807958
221531_at	WDR61	0.369057	1.08793
221532_s_at	WDR61	0.424081	1.00246
232075_at	WDR61	0.650997	1.0627
224730_at	WDR68	0.643074	0.750944
213031_s_at	WDR73	0.640877	1.01322
221712_s_at	WDR74	0.649351	0.851473
201421_s_at	WDR77	0.342475	0.749994
201420_s_at	WDR77	0.408113	0.953871
225676_s_at	WDSOF1	0.540781	1.13011
231784_s_at	WDSOF1	0.556253	1.2013
242304_at	WIBG	0.65404	0.963126
208895_s_at	WNT8B /// DDX18	0.657111	1.11684
223057_s_at	XPO5	0.627342	0.859762
223055_s_at	XPO5	0.66641	0.831419
208643_s_at	XRCC5	0.476203	0.999967
208642_s_at	XRCC5	0.673407	1.0713
200792_at	XRCC6	0.557875	1.08262
218069_at	XTP3TPA	0.408117	0.920195
226437_at	YIF1B	0.638142	0.928574
217812_at	YTHDF2	0.659835	0.863724
217717_s_at	YWHAB	0.529074	0.916448
208743_s_at	YWHAB	0.607788	0.905826
210317_s_at	YWHAE	0.625306	0.970288
1554821_a_at	ZBED1	0.580233	0.705646
203043_at	ZBED1	0.592665	0.943045
205340_at	ZBTB24	0.570119	0.982978
1554036_at	ZBTB24	0.672706	1.29602
244872_at	ZBTB8OS	0.557703	0.45749
226163_at	ZBTB9	0.588667	0.875148
228357_at	ZC3H5	0.590877	1.00122
220104_at	ZC3HAV1	0.623002	0.777635
228280_at	ZC3HAV1L	0.490252	0.682457
223107_s_at	ZCCHC17	0.619123	1.19201
223108_s_at	ZCCHC17	0.642682	1.26292
218597_s_at	ZCD1	0.434001	1.00378
223212_at	ZDHHC16	0.625068	1.00631
202939_at	ZMPSTE24	0.542107	1.0315
227477_at	ZMYND19	0.658252	0.830482
1557624_at	ZNF141	0.597814	1.0348
204234_s_at	ZNF195	0.645814	1.10297
214706_at	ZNF200	0.601443	0.85101
204327_s_at	ZNF202	0.641719	0.89169
200828_s_at	ZNF207	0.568484	1.00022
200829_x_at	ZNF207	0.617516	1.04782
225382_at	ZNF275	0.614596	0.894316
200867_at	ZNF313	0.669181	0.768957
227680_at	ZNF326	0.57554	1.14972
206096_at	ZNF35	0.513314	1.02707
205928_at	ZNF443	0.600831	1.03122
225307_at	ZNF511	0.564141	0.852433
1553218_a_at	ZNF512	0.587962	1.00798
225050_at	ZNF512	0.619495	0.765385
239250_at	ZNF542	0.530961	1.00231
218735_s_at	ZNF544	0.641646	0.865639
204175_at	ZNF593	0.645618	0.93934
227045_at	ZNF614	0.651251	1.07773
223898_at	ZNF670	0.560495	1.11111
244552_at	ZNF788	0.546342	0.966342
226360_at	ZNRF3	0.591234	0.754461
223016_x_at	ZRANB2	0.45793	0.907926
223716_s_at	ZRANB2	0.566643	1.04281
219904_at	ZSCAN5	0.644763	1.05314
218349_s_at	ZWILCH	0.60656	0.928592

## Sheet: Table H
GeneCodis Modular Enrichment Analysis of genes down regulated by hemozoin (but not tumor necrosis alpha)
118 genes (8.9%) lack annotations: ATAD3A /// ATAD3B, SEPW1, LOC100131262, GATC /// SRSF9, CALM1 /// CALM2 /// CALM3, LOC100652805 /// LOC100653302 /// PGK1, HSPA1A /// HSPA1B, ACTB /// LOC100505829, MIR1292 /// NOP56 /// SNORD110 /// SNORD57 /// SNORD86, HNRNPH2 /// RPL36A-HNRNPH2, NREP, LOC128322 /// NUTF2, MIR5096 /// SSBP1, CTPS1, ABHD14A-ACY1 /// ACY1, GJA9-MYCBP /// MYCBP, GJA9 /// GJA9-MYC…
Genes	Gene names	NGR	TNGR	NG	TNG	Hyp	Hyp*	Annotations
81 genes	LSM3 SNRNP40 POLR2L HNRNPD PAPOLA SF3A3 PRPF38A CLP1 LSM6 POLR2D GEMIN6 TARDBP PPIH RBFOX2 GEMIN5 SNRNP70 SNRPD3 SRSF3 SNRPE SF3B4 U2AF2 WBP11 EIF4A3 DNAJC8 PUF60 PNN POLR2K NHP2L1 SRSF7 HNRNPA0 HNRNPR SF3B3 CSTF3 SNRPA1 SRSF2 PRPF31 SRSF1 GEMIN4 DHX15 THOC6 PPIL1 MAGOHB HNRNPL SNRNP25 MAGOH SRSF11 PRPF4 CSTF2 SCAF11 RBM8A KHSRP CDK12 SNRPF POLR2E KIAA1429 LSM5 SF3B5 RBM28 SNRPB HNRNPU SNRPD1 SKI…	267	34208	81	1210	3.08666e-52	2.97863e-49	GO:0008380: RNA splicing (BP)
61 genes	LSM3 SNRNP40 POLR2L HNRNPD PAPOLA SF3A3 CLP1 POLR2D GEMIN6 SRSF10 PPIH GEMIN5 SNRNP70 SNRPD3 SRSF3 SNRPE DBR1 SF3B4 U2AF2 EIF4A3 DNAJC8 PNN POLR2K NHP2L1 SRSF7 HNRNPA0 HNRNPR SF3B3 CSTF3 SNRPA1 SRSF2 PRPF31 SRSF1 PPIL1 HNRNPL MAGOH SRSF11 PRPF4 CSTF2 RBM8A SNRPC SNRPF POLR2E SF3B5 SNRPB HNRNPU SNRPD1 SKIV2L2 PRPF4B SRSF6 NCBP2 HNRNPA3 GEMIN7 HNRNPA2B1 EFTUD2 TRA2B LSM7 SNRPG POLR2F CSTF1 SYNCRIP	167	34208	61	1210	4.83279e-45	2.33182e-42	GO:0000398: nuclear mRNA splicing, via spliceosome (BP)
57 genes	LSM3 SNRNP40 POLR2L HNRNPD PAPOLA SF3A3 CLP1 POLR2D GEMIN6 PPIH GEMIN5 SNRNP70 SNRPD3 SRSF3 SNRPE SF3B4 U2AF2 EIF4A3 DNAJC8 PNN POLR2K NHP2L1 SRSF7 HNRNPA0 HNRNPR SF3B3 CSTF3 SNRPA1 SRSF2 PRPF31 SRSF1 PPIL1 HNRNPL MAGOH SRSF11 PRPF4 CSTF2 RBM8A SNRPF POLR2E SF3B5 SNRPB HNRNPU SNRPD1 SKIV2L2 PRPF4B SRSF6 NCBP2 HNRNPA3 GEMIN7 HNRNPA2B1 EFTUD2 LSM7 SNRPG POLR2F CSTF1 SYNCRIP	158	34208	57	1210	8.24551e-42	2.65231e-39	GO:0000398: nuclear mRNA splicing, via spliceosome (BP)
								GO:0008380: RNA splicing (BP)
44 genes		108	34208	44	1210	2.88169e-35	6.95207e-33	GO:0000398: nuclear mRNA splicing, via spliceosome (BP)
	SNRNP40 POLR2L HNRNPD PAPOLA SF3A3 CLP1 POLR2D SNRNP70 SNRPD3 SRSF3 SNRPE SF3B4 U2AF2 DNAJC8 POLR2K NHP2L1 SRSF7 HNRNPA0 HNRNPR SF3B3 CSTF3 SNRPA1 SRSF2 SRSF1 HNRNPL MAGOH SRSF11 PRPF4 CSTF2 RBM8A SNRPF POLR2E SF3B5 SNRPB HNRNPU SNRPD1 SRSF6 NCBP2 HNRNPA3 HNRNPA2B1 EFTUD2 SNRPG POLR2F CSTF1							GO:0008380: RNA splicing (BP)
								GO:0010467: gene expression (BP)
48 genes	LSM3 PAPOLA SF3A3 PRPF38A CLP1 LSM6 TARDBP RBFOX2 SNRNP70 SNRPD3 SNRPE SF3B4 U2AF2 WBP11 PUF60 SRSF7 HNRNPA0 HNRNPR SF3B3 CSTF3 SRSF2 SRSF1 GEMIN4 DHX15 THOC6 MAGOHB HNRNPL SNRNP25 SRSF11 CSTF2 SCAF11 KHSRP CDK12 SNRPF KIAA1429 LSM5 RBM28 SNRPB NCBP2 PRPF40A HNRNPA2B1 EFTUD2 SNRPG SFPQ ZRANB2 CSTF1 RBM15B DDX46	141	34208	48	1210	4.91053e-34	9.47733e-32	GO:0008380: RNA splicing (BP)
								GO:0006397: mRNA processing (BP)
38 genes	RBFA NHP2 LSM6 DDX56 UTP20 PES1 FTSJ2 RRP1B WBP11 EIF4A3 NOLC1 NOP10 IMP3 GAR1 PDCD11 GEMIN4 PA2G4 SUV39H1 RRP1 NOP2 WDR12 UTP15 RRP36 UTP11L NOP58 EXOSC3 WDR36 BOP1 IMP4 NOL6 FBL DCAF13 EXOSC2 EXOSC4 FTSJ1 RRP9 DDX47 FTSJ3	90	34208	38	1210	2.40986e-31	3.87585e-29	GO:0006364: rRNA processing (BP)
53 genes	DDX1 LSM3 PAPOLA SF3A3 PRPF38A CLP1 LSM6 TARDBP RBFOX2 SNRNP70 CPSF6 SNRPD3 SNRPE SF3B4 U2AF2 WBP11 PUF60 SRSF7 HNRNPA0 PDCD11 HNRNPR SF3B3 CSTF3 SRSF2 SRSF1 GEMIN4 DHX15 THOC6 MAGOHB HNRNPL SNRNP25 SRSF11 CSTF2 SCAF11 KHSRP CDK12 SNRPF KIAA1429 LSM5 RBM28 SNRPB NCBP2 PRPF40A HNRNPA2B1 EFTUD2 SNRPG SFPQ TSEN2 ZRANB2 CSTF1 RBM15B PNPT1 DDX46	202	34208	53	1210	4.9828e-31	6.86914e-29	GO:0006397: mRNA processing (BP)
40 genes	PSMA2 CDC45 PSME2 PSMC2 RFC3 PSME3 PSMC5 POLA2 MCMBP PSMD11 PSMB3 MCM2 MCM6 SKP2 POLD1 CDK2AP1 POLE2 CDC6 GINS1 MCM5 PSMB2 CDK2 CDC25A PSMD12 PSMD14 PSMC3 POLD2 GINS2 SKP1 MCM4 PSMB4 FEN1 PSMD1 MCM7 PSMA3 RFC2 CDK4 PSMD9 MCM3 POLA1	112	34208	40	1210	1.61151e-29	1.94388e-27	GO:0000084: S phase of mitotic cell cycle (BP)
57 genes	LSM3 PSMA2 HNRNPD LSM6 GEMIN6 PSME2 PSMC2 PSME3 RBFOX2 GEMIN5 CNOT7 PSMC5 SNRPD3 SNRPE CNP PSMD11 PSMB3 RPL37A ELAVL1 PRMT5 EIF4A3 RPL23 HSPB1 GEMIN4 PSMB2 ETF1 WDR77 MAGOH PSMD12 PSMD14 RBM8A POP5 AKT1 KHSRP SNRPF PSMC3 BZW2 LSM5 PAIP1 SNRPB EXOSC3 PSMB4 SNRPD1 NCBP2 PSMD1 YWHAB ANP32A GEMIN7 PSMA3 NOM1 EXOSC2 EXOSC4 RQCD1 SNRPG PSMD9 BZW1 DCPS	257	34208	57	1210	4.11513e-29	4.41234e-27	GO:0016070: RNA metabolic process (BP)
71 genes	NR2C1 SNRNP40 POLR2L HNRNPD MED20 PAPOLA SF3A3 CLP1 POLR2D DARS2 TH1L CARS2 SNRNP70 FARSB SNRPD3 EIF3B SRSF3 SNRPE SF3B4 U2AF2 TAF13 RPL37A RPL23 DNAJC8 FARSA MARS2 POLR2K NHP2L1 LARS2 SRSF7 HNRNPA0 HNRNPR SF3B3 CSTF3 SNRPA1 SRSF2 SRSF1 ETF1 EIF2B3 HNRNPL MAGOH SRSF11 PRPF4 CSTF2 RBM8A SNRPF AARS2 POLR2E SUPT16H SF3B5 MED4 GTF2H2 SNRPB NARS2 HNRNPU SNRPD1 SRSF6 AIMP1 NCBP2 HNRNPA3 HNRNPA2B1 EFTUD…	408	34208	71	1210	5.9835e-29	5.77408e-27	GO:0010467: gene expression (BP)
38 genes		104	34208	38	1210	1.5378e-28	1.34907e-26	GO:0000278: mitotic cell cycle (BP)
								GO:0000084: S phase of mitotic cell cycle (BP)
59 genes		304	34208	59	1210	8.00081e-27	6.43398e-25	GO:0000278: mitotic cell cycle (BP)
26 genes		47	34208	26	1210	8.73217e-26	6.48195e-24	GO:0000398: nuclear mRNA splicing, via spliceosome (BP)
								GO:0008380: RNA splicing (BP)
								GO:0006397: mRNA processing (BP)
25 genes		45	34208	25	1210	6.58397e-25	4.53824e-23	GO:0000398: nuclear mRNA splicing, via spliceosome (BP)
								GO:0008380: RNA splicing (BP)
								GO:0010467: gene expression (BP)
								GO:0006397: mRNA processing (BP)
40 genes		152	34208	40	1210	8.51959e-24	5.48094e-22	GO:0006260: DNA replication (BP)
31 genes		85	34208	31	1210	1.66131e-23	1.00198e-21	GO:0000278: mitotic cell cycle (BP)
								GO:0000082: G1/S transition of mitotic cell cycle (BP)
								GO:0000084: S phase of mitotic cell cycle (BP)
26 genes		58	34208	26	1210	1.06126e-22	6.02423e-21	GO:0008380: RNA splicing (BP)
								GO:0006366: transcription from RNA polymerase II promoter (BP)
33 genes		105	34208	33	1210	1.46717e-22	7.86564e-21	GO:0000278: mitotic cell cycle (BP)
								GO:0000082: G1/S transition of mitotic cell cycle (BP)
29 genes		78	34208	29	1210	2.34411e-22	1.19056e-20	GO:0000278: mitotic cell cycle (BP)
								GO:0000216: M/G1 transition of mitotic cell cycle (BP)
25 genes		54	34208	25	1210	2.57722e-22	1.24351e-20	GO:0000398: nuclear mRNA splicing, via spliceosome (BP)
								GO:0008380: RNA splicing (BP)
								GO:0010467: gene expression (BP)
								GO:0006366: transcription from RNA polymerase II promoter (BP)
28 genes		74	34208	28	1210	7.03302e-22	3.23184e-20	GO:0000278: mitotic cell cycle (BP)
								GO:0000082: G1/S transition of mitotic cell cycle (BP)
								GO:0000216: M/G1 transition of mitotic cell cycle (BP)
27 genes		70	34208	27	1210	2.07937e-21	9.12088e-20	GO:0000278: mitotic cell cycle (BP)
								GO:0000082: G1/S transition of mitotic cell cycle (BP)
								GO:0000084: S phase of mitotic cell cycle (BP)
								GO:0000216: M/G1 transition of mitotic cell cycle (BP)
20 genes		35	34208	20	1210	1.58153e-20	6.63554e-19	GO:0008380: RNA splicing (BP)
								GO:0016070: RNA metabolic process (BP)
27 genes		76	34208	27	1210	2.65229e-20	1.06644e-18	GO:0000278: mitotic cell cycle (BP)
								GO:0000084: S phase of mitotic cell cycle (BP)
								GO:0000075: cell cycle checkpoint (BP)
49 genes		285	34208	49	1210	3.92412e-20	1.51471e-18	GO:0006281: DNA repair (BP)
31 genes		108	34208	31	1210	5.68601e-20	2.11039e-18	GO:0010467: gene expression (BP)
								GO:0006366: transcription from RNA polymerase II promoter (BP)
28 genes		86	34208	28	1210	8.02516e-20	2.86825e-18	GO:0022904: respiratory electron transport chain (BP)
35 genes		145	34208	35	1210	1.15143e-19	3.96831e-18	GO:0000082: G1/S transition of mitotic cell cycle (BP)
20 genes		38	34208	20	1210	1.47787e-19	4.91775e-18	GO:0000398: nuclear mRNA splicing, via spliceosome (BP)
								GO:0008380: RNA splicing (BP)
								GO:0010467: gene expression (BP)
								GO:0006366: transcription from RNA polymerase II promoter (BP)
								GO:0006369: termination of RNA polymerase II transcription (BP)
25 genes		67	34208	25	1210	1.64973e-19	5.30664e-18	GO:0000278: mitotic cell cycle (BP)
								GO:0000082: G1/S transition of mitotic cell cycle (BP)
								GO:0000216: M/G1 transition of mitotic cell cycle (BP)
								GO:0000075: cell cycle checkpoint (BP)
44 genes		241	34208	44	1210	2.94507e-19	9.16772e-18	GO:0006412: translation (BP)
22 genes		50	34208	22	1210	3.36747e-19	1.0155e-17	GO:0000278: mitotic cell cycle (BP)
								GO:0006260: DNA replication (BP)
25 genes		69	34208	25	1210	3.82329e-19	1.11802e-17	GO:0000278: mitotic cell cycle (BP)
								GO:0000082: G1/S transition of mitotic cell cycle (BP)
								GO:0000084: S phase of mitotic cell cycle (BP)
								GO:0000075: cell cycle checkpoint (BP)
26 genes		76	34208	26	1210	4.00142e-19	1.1357e-17	GO:0000278: mitotic cell cycle (BP)
								GO:0000082: G1/S transition of mitotic cell cycle (BP)
								GO:0000075: cell cycle checkpoint (BP)
24 genes		64	34208	24	1210	7.6301e-19	2.10373e-17	GO:0000278: mitotic cell cycle (BP)
								GO:0000082: G1/S transition of mitotic cell cycle (BP)
								GO:0000084: S phase of mitotic cell cycle (BP)
								GO:0000216: M/G1 transition of mitotic cell cycle (BP)
								GO:0000075: cell cycle checkpoint (BP)
20 genes		41	34208	20	1210	1.07069e-18	2.87005e-17	GO:0000278: mitotic cell cycle (BP)
								GO:0000084: S phase of mitotic cell cycle (BP)
								GO:0006260: DNA replication (BP)
29 genes		105	34208	29	1210	2.88802e-18	7.33406e-17	GO:0000278: mitotic cell cycle (BP)
								GO:0000075: cell cycle checkpoint (BP)
32 genes		131	34208	32	1210	2.88612e-18	7.52732e-17	GO:0000075: cell cycle checkpoint (BP)
70 genes		604	34208	70	1210	3.40527e-18	8.42587e-17	GO:0006810: transport (BP)
37 genes		182	34208	37	1210	5.04051e-18	1.21602e-16	GO:0006457: protein folding (BP)
15 genes		22	34208	15	1210	2.10841e-17	4.96248e-16	GO:0000398: nuclear mRNA splicing, via spliceosome (BP)
								GO:0008380: RNA splicing (BP)
								GO:0016070: RNA metabolic process (BP)
22 genes		60	34208	22	1210	3.83181e-17	8.80404e-16	GO:0006810: transport (BP)
								GO:0022904: respiratory electron transport chain (BP)
39 genes		218	34208	39	1210	6.51218e-17	1.46145e-15	GO:0016070: RNA metabolic process (BP)
								GO:0016071: mRNA metabolic process (BP)
17 genes		33	34208	17	1210	1.30067e-16	2.8526e-15	GO:0008380: RNA splicing (BP)
								GO:0006366: transcription from RNA polymerase II promoter (BP)
								GO:0006397: mRNA processing (BP)
16 genes		29	34208	16	1210	2.39806e-16	5.03072e-15	GO:0000278: mitotic cell cycle (BP)
								GO:0000084: S phase of mitotic cell cycle (BP)
								GO:0006260: DNA replication (BP)
								GO:0006271: DNA strand elongation involved in DNA replication (BP)
16 genes		29	34208	16	1210	2.39806e-16	5.03072e-15	GO:0000398: nuclear mRNA splicing, via spliceosome (BP)
								GO:0008380: RNA splicing (BP)
								GO:0010467: gene expression (BP)
								GO:0006366: transcription from RNA polymerase II promoter (BP)
								GO:0006397: mRNA processing (BP)
								GO:0006369: termination of RNA polymerase II transcription (BP)
15 genes		26	34208	15	1210	8.36114e-16	1.7167e-14	GO:0000387: spliceosomal snRNP assembly (BP)
46 genes		329	34208	46	1210	2.07394e-15	4.16948e-14	GO:0016032: viral reproduction (BP)
21 genes		64	34208	21	1210	2.70849e-15	5.22739e-14	GO:0008033: tRNA processing (BP)
21 genes		64	34208	21	1210	2.70849e-15	5.22739e-14	GO:0000278: mitotic cell cycle (BP)
								GO:0016032: viral reproduction (BP)
16 genes		36	34208	16	1210	2.04443e-14	3.86839e-13	GO:0006120: mitochondrial electron transport, NADH to ubiquinone (BP)
18 genes		49	34208	18	1210	2.7142e-14	5.03693e-13	GO:0000278: mitotic cell cycle (BP)
								GO:0000082: G1/S transition of mitotic cell cycle (BP)
								GO:0000084: S phase of mitotic cell cycle (BP)
								GO:0031145: anaphase-promoting complex-dependent proteasomal ubiquitin-dependent protein catabolic process (BP)
34 genes		200	34208	34	1210	3.02005e-14	5.49877e-13	GO:0034641: cellular nitrogen compound metabolic process (BP)
11 genes		14	34208	11	1210	3.42518e-14	6.12092e-13	GO:0000398: nuclear mRNA splicing, via spliceosome (BP)
								GO:0000387: spliceosomal snRNP assembly (BP)
13 genes		22	34208	13	1210	4.71072e-14	8.26517e-13	GO:0016070: RNA metabolic process (BP)
								GO:0000387: spliceosomal snRNP assembly (BP)
								GO:0034660: ncRNA metabolic process (BP)
16 genes		38	34208	16	1210	5.82032e-14	1.00297e-12	GO:0000075: cell cycle checkpoint (BP)
								GO:0006260: DNA replication (BP)
41 genes		294	34208	41	1210	7.57038e-14	1.28165e-12	GO:0006366: transcription from RNA polymerase II promoter (BP)
15 genes		33	34208	15	1210	8.89262e-14	1.47955e-12	GO:0000398: nuclear mRNA splicing, via spliceosome (BP)
								GO:0008380: RNA splicing (BP)
								GO:0010467: gene expression (BP)
								GO:0006366: transcription from RNA polymerase II promoter (BP)
								GO:0031124: mRNA 3'-end processing (BP)
								GO:0006369: termination of RNA polymerase II transcription (BP)
12 genes		19	34208	12	1210	1.45683e-13	2.38279e-12	GO:0008380: RNA splicing (BP)
								GO:0006397: mRNA processing (BP)
								GO:0016070: RNA metabolic process (BP)
15 genes		34	34208	15	1210	1.53928e-13	2.47567e-12	GO:0006810: transport (BP)
								GO:0022904: respiratory electron transport chain (BP)
								GO:0006120: mitochondrial electron transport, NADH to ubiquinone (BP)
10 genes		12	34208	10	1210	1.82954e-13	2.89428e-12	GO:0000398: nuclear mRNA splicing, via spliceosome (BP)
								GO:0008380: RNA splicing (BP)
								GO:0016070: RNA metabolic process (BP)
								GO:0000387: spliceosomal snRNP assembly (BP)
								GO:0034660: ncRNA metabolic process (BP)
17 genes		48	34208	17	1210	2.86493e-13	4.45912e-12	GO:0000278: mitotic cell cycle (BP)
								GO:0000082: G1/S transition of mitotic cell cycle (BP)
								GO:0000084: S phase of mitotic cell cycle (BP)
								GO:0031145: anaphase-promoting complex-dependent proteasomal ubiquitin-dependent protein catabolic process (BP)
								GO:0051439: regulation of ubiquitin-protein ligase activity involved in mitotic cell cycle (BP)
11 genes		16	34208	11	1210	3.85044e-13	5.80574e-12	GO:0008380: RNA splicing (BP)
								GO:0016070: RNA metabolic process (BP)
								GO:0000387: spliceosomal snRNP assembly (BP)
								GO:0034660: ncRNA metabolic process (BP)
14 genes		30	34208	14	1210	3.81774e-13	5.84781e-12	GO:0042254: ribosome biogenesis (BP)
9 genes		10	34208	9	1210	8.15599e-13	1.21085e-11	GO:0000278: mitotic cell cycle (BP)
								GO:0000082: G1/S transition of mitotic cell cycle (BP)
								GO:0000084: S phase of mitotic cell cycle (BP)
								GO:0000216: M/G1 transition of mitotic cell cycle (BP)
								GO:0006260: DNA replication (BP)
								GO:0006271: DNA strand elongation involved in DNA replication (BP)
								GO:0006270: DNA-dependent DNA replication initiation (BP)
17 genes		51	34208	17	1210	9.01919e-13	1.29903e-11	GO:0000082: G1/S transition of mitotic cell cycle (BP)
								GO:0016032: viral reproduction (BP)
17 genes		51	34208	17	1210	9.01919e-13	1.29903e-11	GO:0006915: apoptotic process (BP)
								GO:0016070: RNA metabolic process (BP)
								GO:0016071: mRNA metabolic process (BP)
13 genes		27	34208	13	1210	1.61073e-12	2.28581e-11	GO:0000278: mitotic cell cycle (BP)
								GO:0000082: G1/S transition of mitotic cell cycle (BP)
								GO:0000084: S phase of mitotic cell cycle (BP)
								GO:0006260: DNA replication (BP)
16 genes		46	34208	16	1210	1.98739e-12	2.66365e-11	GO:0000278: mitotic cell cycle (BP)
								GO:0000082: G1/S transition of mitotic cell cycle (BP)
								GO:0000084: S phase of mitotic cell cycle (BP)
								GO:0031145: anaphase-promoting complex-dependent proteasomal ubiquitin-dependent protein catabolic process (BP)
								GO:0051439: regulation of ubiquitin-protein ligase activity involved in mitotic cell cycle (BP)
								GO:0006977: DNA damage response, signal transduction by p53 class mediator resulting in cell cycle arrest (BP)
								GO:0000216: M/G1 transition of mitotic cell cycle (BP)
								GO:0000075: cell cycle checkpoint (BP)
16 genes		46	34208	16	1210	1.98739e-12	2.66365e-11	GO:0000278: mitotic cell cycle (BP)
								GO:0000082: G1/S transition of mitotic cell cycle (BP)
								GO:0000084: S phase of mitotic cell cycle (BP)
								GO:0016032: viral reproduction (BP)
								GO:0051437: positive regulation of ubiquitin-protein ligase activity involved in mitotic cell cycle (BP)
								GO:0031145: anaphase-promoting complex-dependent proteasomal ubiquitin-dependent protein catabolic process (BP)
								GO:0051439: regulation of ubiquitin-protein ligase activity involved in mitotic cell cycle (BP)
16 genes		46	34208	16	1210	1.98739e-12	2.66365e-11	GO:0000209: protein polyubiquitination (BP)
								GO:0000278: mitotic cell cycle (BP)
								GO:0000082: G1/S transition of mitotic cell cycle (BP)
								GO:0000084: S phase of mitotic cell cycle (BP)
								GO:0031145: anaphase-promoting complex-dependent proteasomal ubiquitin-dependent protein catabolic process (BP)
14 genes		33	34208	14	1210	1.9463e-12	2.722e-11	GO:0000278: mitotic cell cycle (BP)
								GO:0000082: G1/S transition of mitotic cell cycle (BP)
								GO:0006260: DNA replication (BP)
20 genes		79	34208	20	1210	2.93813e-12	3.83148e-11	GO:0000278: mitotic cell cycle (BP)
								GO:0031145: anaphase-promoting complex-dependent proteasomal ubiquitin-dependent protein catabolic process (BP)
13 genes		28	34208	13	1210	2.90916e-12	3.84567e-11	GO:0000278: mitotic cell cycle (BP)
								GO:0000082: G1/S transition of mitotic cell cycle (BP)
								GO:0000216: M/G1 transition of mitotic cell cycle (BP)
								GO:0006260: DNA replication (BP)
15 genes		41	34208	15	1210	4.16901e-12	5.36413e-11	GO:0006915: apoptotic process (BP)
								GO:0002474: antigen processing and presentation of peptide antigen via MHC class I (BP)
								GO:0000209: protein polyubiquitination (BP)
								GO:0000278: mitotic cell cycle (BP)
								GO:0000082: G1/S transition of mitotic cell cycle (BP)
								GO:0000084: S phase of mitotic cell cycle (BP)
								GO:0042981: regulation of apoptotic process (BP)
								GO:0016070: RNA metabolic process (BP)
								GO:0051436: negative regulation of ubiquitin-protein ligase activity involved in mitotic cell cycle (BP)
								GO:0016032: viral reproduction (BP)
								GO:0051437: positive regulation of ubiquitin-protein ligase activity involved in mitotic cell cycle (BP)
								GO:0034641: cellular nitrogen compound metabolic process (BP)
								GO:0031145: anaphase-promoting complex-dependent proteasomal ubiquitin-dependent protein catabolic process (BP)
								GO:0051439: regulation of ubiquitin-protein ligase activity involved in mitotic cell cycle (BP)
								GO:0006977: DNA damage response, signal transduction by p53 class mediator resulting in cell cycle arrest (BP)
								GO:0000216: M/G1 transition of mitotic cell cycle (BP)
								GO:0016071: mRNA metabolic process (BP)
								GO:0006521: regulation of cellular amino acid metabolic process (BP)
								GO:0000075: cell cycle checkpoint (BP)
13 genes		29	34208	13	1210	5.10185e-12	6.47801e-11	GO:0000278: mitotic cell cycle (BP)
								GO:0000075: cell cycle checkpoint (BP)
								GO:0006260: DNA replication (BP)
16 genes		49	34208	16	1210	6.07274e-12	7.61064e-11	GO:0006915: apoptotic process (BP)
								GO:0002474: antigen processing and presentation of peptide antigen via MHC class I (BP)
12 genes		24	34208	12	1210	6.63509e-12	8.2088e-11	GO:0000278: mitotic cell cycle (BP)
								GO:0000084: S phase of mitotic cell cycle (BP)
								GO:0000075: cell cycle checkpoint (BP)
								GO:0006260: DNA replication (BP)
16 genes		50	34208	16	1210	8.63793e-12	1.04195e-10	GO:0006915: apoptotic process (BP)
								GO:0042981: regulation of apoptotic process (BP)
								GO:0006977: DNA damage response, signal transduction by p53 class mediator resulting in cell cycle arrest (BP)
16 genes		50	34208	16	1210	8.63793e-12	1.04195e-10	GO:0034641: cellular nitrogen compound metabolic process (BP)
								GO:0006521: regulation of cellular amino acid metabolic process (BP)
18 genes		66	34208	18	1210	9.10488e-12	1.08472e-10	GO:0006977: DNA damage response, signal transduction by p53 class mediator resulting in cell cycle arrest (BP)
12 genes		25	34208	12	1210	1.2348e-11	1.45315e-10	GO:0000278: mitotic cell cycle (BP)
								GO:0000082: G1/S transition of mitotic cell cycle (BP)
								GO:0000084: S phase of mitotic cell cycle (BP)
								GO:0000216: M/G1 transition of mitotic cell cycle (BP)
								GO:0006260: DNA replication (BP)
57 genes		594	34208	57	1210	1.26158e-11	1.46678e-10	GO:0006915: apoptotic process (BP)
9 genes		12	34208	9	1210	1.68274e-11	1.93314e-10	GO:0006366: transcription from RNA polymerase II promoter (BP)
								GO:0016070: RNA metabolic process (BP)
10 genes		16	34208	10	1210	1.95009e-11	2.18818e-10	GO:0000398: nuclear mRNA splicing, via spliceosome (BP)
								GO:0008380: RNA splicing (BP)
								GO:0010467: gene expression (BP)
								GO:0016070: RNA metabolic process (BP)
10 genes		16	34208	10	1210	1.95009e-11	2.18818e-10	GO:0000278: mitotic cell cycle (BP)
								GO:0000082: G1/S transition of mitotic cell cycle (BP)
								GO:0000084: S phase of mitotic cell cycle (BP)
								GO:0000216: M/G1 transition of mitotic cell cycle (BP)
								GO:0006260: DNA replication (BP)
								GO:0006270: DNA-dependent DNA replication initiation (BP)
17 genes		62	34208	17	1210	3.12774e-11	3.46928e-10	GO:0006915: apoptotic process (BP)
								GO:0000278: mitotic cell cycle (BP)
7 genes		7	34208	7	1210	6.8127e-11	7.47075e-10	GO:0000278: mitotic cell cycle (BP)
								GO:0000082: G1/S transition of mitotic cell cycle (BP)
								GO:0000084: S phase of mitotic cell cycle (BP)
								GO:0000216: M/G1 transition of mitotic cell cycle (BP)
								GO:0000075: cell cycle checkpoint (BP)
								GO:0006260: DNA replication (BP)
								GO:0006271: DNA strand elongation involved in DNA replication (BP)
								GO:0006270: DNA-dependent DNA replication initiation (BP)
18 genes		75	34208	18	1210	9.40637e-11	1.0199e-09	GO:0000278: mitotic cell cycle (BP)
								GO:0031145: anaphase-promoting complex-dependent proteasomal ubiquitin-dependent protein catabolic process (BP)
								GO:0051439: regulation of ubiquitin-protein ligase activity involved in mitotic cell cycle (BP)
16 genes		58	34208	16	1210	1.07478e-10	1.15241e-09	GO:0006915: apoptotic process (BP)
								GO:0016032: viral reproduction (BP)
16 genes		59	34208	16	1210	1.42644e-10	1.51265e-09	GO:0006406: mRNA export from nucleus (BP)
15 genes		51	34208	15	1210	1.5037e-10	1.57725e-09	GO:0051028: mRNA transport (BP)
45 genes		435	34208	45	1210	1.64614e-10	1.70809e-09	GO:0007049: cell cycle (BP)
11 genes		24	34208	11	1210	1.69513e-10	1.7219e-09	GO:0000398: nuclear mRNA splicing, via spliceosome (BP)
								GO:0008380: RNA splicing (BP)
								GO:0010467: gene expression (BP)
								GO:0006366: transcription from RNA polymerase II promoter (BP)
								GO:0006397: mRNA processing (BP)
								GO:0031124: mRNA 3'-end processing (BP)
								GO:0006369: termination of RNA polymerase II transcription (BP)
11 genes		24	34208	11	1210	1.69513e-10	1.7219e-09	GO:0000278: mitotic cell cycle (BP)
								GO:0000082: G1/S transition of mitotic cell cycle (BP)
								GO:0000075: cell cycle checkpoint (BP)
								GO:0006260: DNA replication (BP)
17 genes		69	34208	17	1210	1.99695e-10	2.00735e-09	GO:0000278: mitotic cell cycle (BP)
								GO:0031145: anaphase-promoting complex-dependent proteasomal ubiquitin-dependent protein catabolic process (BP)
								GO:0051439: regulation of ubiquitin-protein ligase activity involved in mitotic cell cycle (BP)
								GO:0000075: cell cycle checkpoint (BP)
35 genes		286	34208	35	1210	2.02562e-10	2.01517e-09	GO:0051301: cell division (BP)
9 genes		15	34208	9	1210	3.47701e-10	3.42379e-09	GO:0000278: mitotic cell cycle (BP)
								GO:0000084: S phase of mitotic cell cycle (BP)
								GO:0000075: cell cycle checkpoint (BP)
								GO:0006260: DNA replication (BP)
								GO:0006271: DNA strand elongation involved in DNA replication (BP)
8 genes		11	34208	8	1210	3.59495e-10	3.50417e-09	GO:0000398: nuclear mRNA splicing, via spliceosome (BP)
								GO:0008380: RNA splicing (BP)
								GO:0010467: gene expression (BP)
								GO:0006366: transcription from RNA polymerase II promoter (BP)
								GO:0016070: RNA metabolic process (BP)
								GO:0006369: termination of RNA polymerase II transcription (BP)
10 genes		20	34208	10	1210	3.95292e-10	3.81457e-09	GO:0000278: mitotic cell cycle (BP)
								GO:0000082: G1/S transition of mitotic cell cycle (BP)
								GO:0000084: S phase of mitotic cell cycle (BP)
								GO:0000075: cell cycle checkpoint (BP)
								GO:0006260: DNA replication (BP)
16 genes		63	34208	16	1210	4.17017e-10	3.98437e-09	GO:0000278: mitotic cell cycle (BP)
								GO:0051436: negative regulation of ubiquitin-protein ligase activity involved in mitotic cell cycle (BP)
								GO:0031145: anaphase-promoting complex-dependent proteasomal ubiquitin-dependent protein catabolic process (BP)
								GO:0051439: regulation of ubiquitin-protein ligase activity involved in mitotic cell cycle (BP)
								GO:0000075: cell cycle checkpoint (BP)
19 genes		92	34208	19	1210	4.56991e-10	4.32349e-09	GO:0006396: RNA processing (BP)
11 genes		26	34208	11	1210	4.91593e-10	4.60571e-09	GO:0006626: protein targeting to mitochondrion (BP)
7 genes		8	34208	7	1210	5.28242e-10	4.90148e-09	GO:0000398: nuclear mRNA splicing, via spliceosome (BP)
								GO:0008380: RNA splicing (BP)
								GO:0006397: mRNA processing (BP)
								GO:0016070: RNA metabolic process (BP)
14 genes		48	34208	14	1210	6.98071e-10	6.4156e-09	GO:0006766: vitamin metabolic process (BP)
								GO:0006767: water-soluble vitamin metabolic process (BP)
36 genes		316	34208	36	1210	8.24493e-10	7.506e-09	GO:0008152: metabolic process (BP)
20 genes		107	34208	20	1210	1.03552e-09	9.33903e-09	GO:0000209: protein polyubiquitination (BP)
11 genes		28	34208	11	1210	1.2802e-09	1.13339e-08	GO:0006281: DNA repair (BP)
								GO:0000723: telomere maintenance (BP)
11 genes		28	34208	11	1210	1.2802e-09	1.13339e-08	GO:0000398: nuclear mRNA splicing, via spliceosome (BP)
								GO:0006406: mRNA export from nucleus (BP)
10 genes		22	34208	10	1210	1.29689e-09	1.13773e-08	GO:0000278: mitotic cell cycle (BP)
								GO:0000082: G1/S transition of mitotic cell cycle (BP)
								GO:0000216: M/G1 transition of mitotic cell cycle (BP)
								GO:0000075: cell cycle checkpoint (BP)
								GO:0006260: DNA replication (BP)
7 genes		9	34208	7	1210	2.30396e-09	2.003e-08	GO:0000398: nuclear mRNA splicing, via spliceosome (BP)
								GO:0008380: RNA splicing (BP)
								GO:0010467: gene expression (BP)
								GO:0016070: RNA metabolic process (BP)
								GO:0000387: spliceosomal snRNP assembly (BP)
								GO:0034660: ncRNA metabolic process (BP)
9 genes		18	34208	9	1210	3.06806e-09	2.64347e-08	GO:0006164: purine nucleotide biosynthetic process (BP)
10 genes		24	34208	10	1210	3.68725e-09	3.14885e-08	GO:0000398: nuclear mRNA splicing, via spliceosome (BP)
								GO:0008380: RNA splicing (BP)
								GO:0010467: gene expression (BP)
								GO:0006366: transcription from RNA polymerase II promoter (BP)
								GO:0031124: mRNA 3'-end processing (BP)
								GO:0006369: termination of RNA polymerase II transcription (BP)
								GO:0006406: mRNA export from nucleus (BP)
9 genes		19	34208	9	1210	5.64559e-09	4.73739e-08	GO:0008380: RNA splicing (BP)
								GO:0016070: RNA metabolic process (BP)
								GO:0016071: mRNA metabolic process (BP)
9 genes		19	34208	9	1210	5.64559e-09	4.73739e-08	GO:0000278: mitotic cell cycle (BP)
								GO:0000082: G1/S transition of mitotic cell cycle (BP)
								GO:0000084: S phase of mitotic cell cycle (BP)
								GO:0000216: M/G1 transition of mitotic cell cycle (BP)
								GO:0000075: cell cycle checkpoint (BP)
								GO:0006260: DNA replication (BP)
10 genes		25	34208	10	1210	5.95008e-09	4.94985e-08	GO:0000375: RNA splicing, via transesterification reactions (BP)
23 genes		155	34208	23	1210	6.53492e-09	5.38991e-08	GO:0006950: response to stress (BP)
11 genes		32	34208	11	1210	6.75328e-09	5.52281e-08	GO:0008380: RNA splicing (BP)
								GO:0006406: mRNA export from nucleus (BP)
32 genes		284	34208	32	1210	9.2418e-09	7.4944e-08	GO:0044267: cellular protein metabolic process (BP)
6 genes		7	34208	6	1210	1.31382e-08	1.05653e-07	GO:0000398: nuclear mRNA splicing, via spliceosome (BP)
								GO:0008380: RNA splicing (BP)
								GO:0010467: gene expression (BP)
								GO:0006366: transcription from RNA polymerase II promoter (BP)
								GO:0006397: mRNA processing (BP)
								GO:0016070: RNA metabolic process (BP)
								GO:0006369: termination of RNA polymerase II transcription (BP)
								GO:0000387: spliceosomal snRNP assembly (BP)
								GO:0008334: histone mRNA metabolic process (BP)
								GO:0034660: ncRNA metabolic process (BP)
14 genes		59	34208	14	1210	1.33863e-08	1.06758e-07	GO:0006281: DNA repair (BP)
								GO:0006260: DNA replication (BP)
7 genes		11	34208	7	1210	1.98412e-08	1.55664e-07	GO:0008380: RNA splicing (BP)
								GO:0006397: mRNA processing (BP)
								GO:0016070: RNA metabolic process (BP)
								GO:0000387: spliceosomal snRNP assembly (BP)
								GO:0034660: ncRNA metabolic process (BP)
11 genes		35	34208	11	1210	1.98088e-08	1.56684e-07	GO:0006383: transcription from RNA polymerase III promoter (BP)
10 genes		28	34208	10	1210	2.16828e-08	1.68741e-07	GO:0044419: interspecies interaction between organisms (BP)
								GO:0000278: mitotic cell cycle (BP)
17 genes		92	34208	17	1210	2.1932e-08	1.69315e-07	GO:0006915: apoptotic process (BP)
								GO:0042981: regulation of apoptotic process (BP)
12 genes		44	34208	12	1210	2.68849e-08	2.05904e-07	GO:0006281: DNA repair (BP)
								GO:0006289: nucleotide-excision repair (BP)
								GO:0006283: transcription-coupled nucleotide-excision repair (BP)
17 genes		94	34208	17	1210	3.06539e-08	2.32921e-07	GO:0002474: antigen processing and presentation of peptide antigen via MHC class I (BP)
17 genes		95	34208	17	1210	3.61133e-08	2.72261e-07	GO:0000087: M phase of mitotic cell cycle (BP)
7 genes		12	34208	7	1210	4.6156e-08	3.45276e-07	GO:0008334: histone mRNA metabolic process (BP)
6 genes		8	34208	6	1210	5.09682e-08	3.78341e-07	GO:0006766: vitamin metabolic process (BP)
								GO:0006767: water-soluble vitamin metabolic process (BP)
								GO:0046655: folic acid metabolic process (BP)
5 genes		5	34208	5	1210	5.49315e-08	4.01583e-07	GO:0006260: DNA replication (BP)
								GO:0006268: DNA unwinding involved in replication (BP)
5 genes		5	34208	5	1210	5.49315e-08	4.01583e-07	GO:0043985: histone H4-R3 methylation (BP)
19 genes		122	34208	19	1210	6.00535e-08	4.35727e-07	GO:0044267: cellular protein metabolic process (BP)
								GO:0043687: post-translational protein modification (BP)
8 genes		18	34208	8	1210	7.6384e-08	5.41989e-07	GO:0000398: nuclear mRNA splicing, via spliceosome (BP)
								GO:0000375: RNA splicing, via transesterification reactions (BP)
8 genes		18	34208	8	1210	7.6384e-08	5.41989e-07	GO:0006281: DNA repair (BP)
								GO:0000278: mitotic cell cycle (BP)
								GO:0000084: S phase of mitotic cell cycle (BP)
								GO:0006260: DNA replication (BP)
14 genes		67	34208	14	1210	7.56737e-08	5.44964e-07	GO:0006289: nucleotide-excision repair (BP)
16 genes		91	34208	16	1210	1.16997e-07	8.24105e-07	GO:0000278: mitotic cell cycle (BP)
								GO:0000087: M phase of mitotic cell cycle (BP)
12 genes		50	34208	12	1210	1.27214e-07	8.89579e-07	GO:0000723: telomere maintenance (BP)
6 genes		9	34208	6	1210	1.48297e-07	1.02954e-06	GO:0006281: DNA repair (BP)
								GO:0006200: ATP catabolic process (BP)
30 genes		290	34208	30	1210	1.78757e-07	1.23214e-06	GO:0005975: carbohydrate metabolic process (BP)
7 genes		14	34208	7	1210	1.87919e-07	1.26812e-06	GO:0008284: positive regulation of cell proliferation (BP)
								GO:0007049: cell cycle (BP)
7 genes		14	34208	7	1210	1.87919e-07	1.26812e-06	GO:0000398: nuclear mRNA splicing, via spliceosome (BP)
								GO:0008380: RNA splicing (BP)
								GO:0010467: gene expression (BP)
								GO:0006396: RNA processing (BP)
7 genes		14	34208	7	1210	1.87919e-07	1.26812e-06	GO:0006164: purine nucleotide biosynthetic process (BP)
								GO:0006144: purine base metabolic process (BP)
8 genes		20	34208	8	1210	2.06423e-07	1.37378e-06	GO:0006986: response to unfolded protein (BP)
								GO:0006950: response to stress (BP)
8 genes		20	34208	8	1210	2.06423e-07	1.37378e-06	GO:0000278: mitotic cell cycle (BP)
								GO:0000084: S phase of mitotic cell cycle (BP)
								GO:0006260: DNA replication (BP)
								GO:0032201: telomere maintenance via semi-conservative replication (BP)
								GO:0000722: telomere maintenance via recombination (BP)
								GO:0000723: telomere maintenance (BP)
11 genes		43	34208	11	1210	2.10622e-07	1.39213e-06	GO:0006418: tRNA aminoacylation for protein translation (BP)
15 genes		84	34208	15	1210	2.34264e-07	1.53786e-06	GO:0000278: mitotic cell cycle (BP)
								GO:0000236: mitotic prometaphase (BP)
								GO:0000087: M phase of mitotic cell cycle (BP)
32 genes		328	34208	32	1210	2.69168e-07	1.75505e-06	GO:0044419: interspecies interaction between organisms (BP)
24 genes		205	34208	24	1210	3.1539e-07	2.04262e-06	GO:0042981: regulation of apoptotic process (BP)
10 genes		36	34208	10	1210	3.24517e-07	2.08773e-06	GO:0007049: cell cycle (BP)
								GO:0006281: DNA repair (BP)
6 genes		10	34208	6	1210	3.59576e-07	2.28283e-06	GO:0006810: transport (BP)
								GO:0016070: RNA metabolic process (BP)
								GO:0016071: mRNA metabolic process (BP)
6 genes		10	34208	6	1210	3.59576e-07	2.28283e-06	GO:0006397: mRNA processing (BP)
								GO:0006378: mRNA polyadenylation (BP)
20 genes		150	34208	20	1210	3.72748e-07	2.35099e-06	GO:0006511: ubiquitin-dependent protein catabolic process (BP)
8 genes		22	34208	8	1210	4.91921e-07	3.08249e-06	GO:0000398: nuclear mRNA splicing, via spliceosome (BP)
								GO:0008380: RNA splicing (BP)
								GO:0006396: RNA processing (BP)
22 genes		182	34208	22	1210	5.57988e-07	3.47393e-06	GO:0007049: cell cycle (BP)
								GO:0051301: cell division (BP)
7 genes		16	34208	7	1210	5.88569e-07	3.61764e-06	GO:0044419: interspecies interaction between organisms (BP)
								GO:0000278: mitotic cell cycle (BP)
								GO:0000082: G1/S transition of mitotic cell cycle (BP)
								GO:0000084: S phase of mitotic cell cycle (BP)
								GO:0000216: M/G1 transition of mitotic cell cycle (BP)
7 genes		16	34208	7	1210	5.88569e-07	3.61764e-06	GO:0006511: ubiquitin-dependent protein catabolic process (BP)
								GO:0000278: mitotic cell cycle (BP)
								GO:0000082: G1/S transition of mitotic cell cycle (BP)
								GO:0000084: S phase of mitotic cell cycle (BP)
								GO:0031145: anaphase-promoting complex-dependent proteasomal ubiquitin-dependent protein catabolic process (BP)
6 genes		11	34208	6	1210	7.67257e-07	4.65662e-06	GO:0055086: nucleobase-containing small molecule metabolic process (BP)
								GO:0006164: purine nucleotide biosynthetic process (BP)
								GO:0006144: purine base metabolic process (BP)
								GO:0009168: purine ribonucleoside monophosphate biosynthetic process (BP)
6 genes		11	34208	6	1210	7.67257e-07	4.65662e-06	GO:0000398: nuclear mRNA splicing, via spliceosome (BP)
								GO:0008380: RNA splicing (BP)
								GO:0016070: RNA metabolic process (BP)
								GO:0016071: mRNA metabolic process (BP)
22 genes		187	34208	22	1210	8.88838e-07	5.3608e-06	GO:0007067: mitosis (BP)
7 genes		17	34208	7	1210	9.69907e-07	5.77754e-06	GO:0006281: DNA repair (BP)
								GO:0000278: mitotic cell cycle (BP)
								GO:0000084: S phase of mitotic cell cycle (BP)
								GO:0006260: DNA replication (BP)
								GO:0032201: telomere maintenance via semi-conservative replication (BP)
								GO:0000722: telomere maintenance via recombination (BP)
								GO:0000723: telomere maintenance (BP)
7 genes		17	34208	7	1210	9.69907e-07	5.77754e-06	GO:0006378: mRNA polyadenylation (BP)
18 genes		132	34208	18	1210	1.00955e-06	5.97681e-06	GO:0016070: RNA metabolic process (BP)
								GO:0016032: viral reproduction (BP)
								GO:0016071: mRNA metabolic process (BP)
5 genes		7	34208	5	1210	1.08685e-06	6.2803e-06	GO:0008283: cell proliferation (BP)
								GO:0006364: rRNA processing (BP)
5 genes		7	34208	5	1210	1.08685e-06	6.2803e-06	GO:0045039: protein import into mitochondrial inner membrane (BP)
5 genes		7	34208	5	1210	1.08685e-06	6.2803e-06	GO:0008380: RNA splicing (BP)
								GO:0006364: rRNA processing (BP)
5 genes		7	34208	5	1210	1.08685e-06	6.2803e-06	GO:0008652: cellular amino acid biosynthetic process (BP)
								GO:0009086: methionine biosynthetic process (BP)
9 genes		32	34208	9	1210	1.13153e-06	6.46108e-06	GO:0008380: RNA splicing (BP)
								GO:0006396: RNA processing (BP)
9 genes		32	34208	9	1210	1.13153e-06	6.46108e-06	GO:0006511: ubiquitin-dependent protein catabolic process (BP)
								GO:0000209: protein polyubiquitination (BP)
19 genes		148	34208	19	1210	1.30019e-06	7.3805e-06	GO:0051301: cell division (BP)
								GO:0007067: mitosis (BP)
4 genes		4	34208	4	1210	1.55794e-06	8.17073e-06	GO:0000278: mitotic cell cycle (BP)
								GO:0000082: G1/S transition of mitotic cell cycle (BP)
								GO:0000084: S phase of mitotic cell cycle (BP)
								GO:0051301: cell division (BP)
								GO:0000075: cell cycle checkpoint (BP)
								GO:0006260: DNA replication (BP)
4 genes		4	34208	4	1210	1.55794e-06	8.17073e-06	GO:0008652: cellular amino acid biosynthetic process (BP)
								GO:0055114: oxidation-reduction process (BP)
								GO:0009086: methionine biosynthetic process (BP)
4 genes		4	34208	4	1210	1.55794e-06	8.17073e-06	GO:0016568: chromatin modification (BP)
								GO:0043985: histone H4-R3 methylation (BP)
4 genes		4	34208	4	1210	1.55794e-06	8.17073e-06	GO:0006397: mRNA processing (BP)
								GO:0006364: rRNA processing (BP)
4 genes		4	34208	4	1210	1.55794e-06	8.17073e-06	GO:0000278: mitotic cell cycle (BP)
								GO:0000082: G1/S transition of mitotic cell cycle (BP)
								GO:0000084: S phase of mitotic cell cycle (BP)
								GO:0000216: M/G1 transition of mitotic cell cycle (BP)
								GO:0000075: cell cycle checkpoint (BP)
								GO:0006260: DNA replication (BP)
								GO:0006271: DNA strand elongation involved in DNA replication (BP)
								GO:0006270: DNA-dependent DNA replication initiation (BP)
								GO:0006268: DNA unwinding involved in replication (BP)
4 genes		4	34208	4	1210	1.55794e-06	8.17073e-06	GO:0006730: one-carbon metabolic process (BP)
								GO:0006766: vitamin metabolic process (BP)
								GO:0006767: water-soluble vitamin metabolic process (BP)
								GO:0046655: folic acid metabolic process (BP)
6 genes		12	34208	6	1210	1.48836e-06	8.35038e-06	GO:0006950: response to stress (BP)
								GO:0006457: protein folding (BP)
6 genes		12	34208	6	1210	1.48836e-06	8.35038e-06	GO:0006383: transcription from RNA polymerase III promoter (BP)
								GO:0006385: transcription elongation from RNA polymerase III promoter (BP)
								GO:0006386: termination of RNA polymerase III transcription (BP)
7 genes		18	34208	7	1210	1.53851e-06	8.38794e-06	GO:0044419: interspecies interaction between organisms (BP)
								GO:0000278: mitotic cell cycle (BP)
								GO:0016032: viral reproduction (BP)
7 genes		18	34208	7	1210	1.53851e-06	8.38794e-06	GO:0000278: mitotic cell cycle (BP)
								GO:0000084: S phase of mitotic cell cycle (BP)
								GO:0006260: DNA replication (BP)
								GO:0032201: telomere maintenance via semi-conservative replication (BP)
								GO:0000722: telomere maintenance via recombination (BP)
								GO:0000723: telomere maintenance (BP)
								GO:0006271: DNA strand elongation involved in DNA replication (BP)
7 genes		18	34208	7	1210	1.53851e-06	8.38794e-06	GO:0006401: RNA catabolic process (BP)
10 genes		42	34208	10	1210	1.54882e-06	8.39672e-06	GO:0006418: tRNA aminoacylation for protein translation (BP)
								GO:0010467: gene expression (BP)
9 genes		33	34208	9	1210	1.50704e-06	8.40631e-06	GO:0015031: protein transport (BP)
								GO:0051028: mRNA transport (BP)
12 genes		62	34208	12	1210	1.53085e-06	8.49008e-06	GO:0006366: transcription from RNA polymerase II promoter (BP)
								GO:0016032: viral reproduction (BP)
9 genes		34	34208	9	1210	1.98529e-06	1.0245e-05	GO:0006281: DNA repair (BP)
								GO:0016032: viral reproduction (BP)
9 genes		34	34208	9	1210	1.98529e-06	1.0245e-05	GO:0055085: transmembrane transport (BP)
								GO:0015031: protein transport (BP)
9 genes		34	34208	9	1210	1.98529e-06	1.0245e-05	GO:0008652: cellular amino acid biosynthetic process (BP)
7 genes		19	34208	7	1210	2.36141e-06	1.21211e-05	GO:0006915: apoptotic process (BP)
								GO:0044419: interspecies interaction between organisms (BP)
								GO:0000278: mitotic cell cycle (BP)
10 genes		44	34208	10	1210	2.44919e-06	1.25051e-05	GO:0006915: apoptotic process (BP)
								GO:0044419: interspecies interaction between organisms (BP)
29 genes		312	34208	29	1210	2.552e-06	1.29615e-05	GO:0008283: cell proliferation (BP)
12 genes		65	34208	12	1210	2.58893e-06	1.30802e-05	GO:0006139: nucleobase-containing compound metabolic process (BP)
6 genes		13	34208	6	1210	2.68101e-06	1.3405e-05	GO:0006355: regulation of transcription, DNA-dependent (BP)
								GO:0008380: RNA splicing (BP)
								GO:0006397: mRNA processing (BP)
6 genes		13	34208	6	1210	2.68101e-06	1.3405e-05	GO:0000084: S phase of mitotic cell cycle (BP)
								GO:0051301: cell division (BP)
5 genes		8	34208	5	1210	2.81332e-06	1.39941e-05	GO:0006810: transport (BP)
								GO:0008380: RNA splicing (BP)
								GO:0016070: RNA metabolic process (BP)
								GO:0016071: mRNA metabolic process (BP)
13 genes		77	34208	13	1210	2.85702e-06	1.41386e-05	GO:0055086: nucleobase-containing small molecule metabolic process (BP)
8 genes		27	34208	8	1210	2.91706e-06	1.42891e-05	GO:0055085: transmembrane transport (BP)
								GO:0005975: carbohydrate metabolic process (BP)
								GO:0016032: viral reproduction (BP)
								GO:0010827: regulation of glucose transport (BP)
								GO:0015758: glucose transport (BP)
								GO:0008645: hexose transport (BP)
8 genes		27	34208	8	1210	2.91706e-06	1.42891e-05	GO:0006355: regulation of transcription, DNA-dependent (BP)
								GO:0008380: RNA splicing (BP)
11 genes		55	34208	11	1210	2.97048e-06	1.44773e-05	GO:0055085: transmembrane transport (BP)
								GO:0005975: carbohydrate metabolic process (BP)
10 genes		45	34208	10	1210	3.04943e-06	1.47874e-05	GO:0050434: positive regulation of viral transcription (BP)
7 genes		20	34208	7	1210	3.52179e-06	1.68244e-05	GO:0006355: regulation of transcription, DNA-dependent (BP)
								GO:0006397: mRNA processing (BP)
7 genes		20	34208	7	1210	3.52179e-06	1.68244e-05	GO:0008380: RNA splicing (BP)
								GO:0000375: RNA splicing, via transesterification reactions (BP)
7 genes		20	34208	7	1210	3.52179e-06	1.68244e-05	GO:0006810: transport (BP)
								GO:0008380: RNA splicing (BP)
6 genes		14	34208	6	1210	4.55083e-06	2.14222e-05	GO:0006511: ubiquitin-dependent protein catabolic process (BP)
								GO:0000278: mitotic cell cycle (BP)
								GO:0000082: G1/S transition of mitotic cell cycle (BP)
								GO:0000084: S phase of mitotic cell cycle (BP)
								GO:0016032: viral reproduction (BP)
								GO:0051437: positive regulation of ubiquitin-protein ligase activity involved in mitotic cell cycle (BP)
								GO:0031145: anaphase-promoting complex-dependent proteasomal ubiquitin-dependent protein catabolic process (BP)
								GO:0051439: regulation of ubiquitin-protein ligase activity involved in mitotic cell cycle (BP)
6 genes		14	34208	6	1210	4.55083e-06	2.14222e-05	GO:0006511: ubiquitin-dependent protein catabolic process (BP)
								GO:0000209: protein polyubiquitination (BP)
								GO:0000278: mitotic cell cycle (BP)
								GO:0000082: G1/S transition of mitotic cell cycle (BP)
								GO:0000084: S phase of mitotic cell cycle (BP)
								GO:0031145: anaphase-promoting complex-dependent proteasomal ubiquitin-dependent protein catabolic process (BP)
6 genes		14	34208	6	1210	4.55083e-06	2.14222e-05	GO:0006825: copper ion transport (BP)
10 genes		47	34208	10	1210	4.64179e-06	2.17443e-05	GO:0016070: RNA metabolic process (BP)
								GO:0016071: mRNA metabolic process (BP)
								GO:0000288: nuclear-transcribed mRNA catabolic process, deadenylation-dependent decay (BP)
7 genes		21	34208	7	1210	5.12114e-06	2.36455e-05	GO:0006915: apoptotic process (BP)
								GO:0044419: interspecies interaction between organisms (BP)
								GO:0016032: viral reproduction (BP)
7 genes		21	34208	7	1210	5.12114e-06	2.36455e-05	GO:0006355: regulation of transcription, DNA-dependent (BP)
								GO:0016070: RNA metabolic process (BP)
7 genes		21	34208	7	1210	5.12114e-06	2.36455e-05	GO:0008380: RNA splicing (BP)
								GO:0006397: mRNA processing (BP)
								GO:0006406: mRNA export from nucleus (BP)
34 genes		413	34208	34	1210	5.45908e-06	2.50858e-05	GO:0015031: protein transport (BP)
12 genes		70	34208	12	1210	5.81234e-06	2.65825e-05	GO:0005975: carbohydrate metabolic process (BP)
								GO:0006006: glucose metabolic process (BP)
13 genes		82	34208	13	1210	5.89111e-06	2.68157e-05	GO:0006200: ATP catabolic process (BP)
5 genes		9	34208	5	1210	6.14459e-06	2.71997e-05	GO:0006766: vitamin metabolic process (BP)
								GO:0006767: water-soluble vitamin metabolic process (BP)
								GO:0015939: pantothenate metabolic process (BP)
5 genes		9	34208	5	1210	6.14459e-06	2.71997e-05	GO:0043967: histone H4 acetylation (BP)
								GO:0043968: histone H2A acetylation (BP)
								GO:0040008: regulation of growth (BP)
5 genes		9	34208	5	1210	6.14459e-06	2.71997e-05	GO:0055085: transmembrane transport (BP)
								GO:0005975: carbohydrate metabolic process (BP)
								GO:0015031: protein transport (BP)
								GO:0000278: mitotic cell cycle (BP)
								GO:0016032: viral reproduction (BP)
								GO:0010827: regulation of glucose transport (BP)
								GO:0015758: glucose transport (BP)
								GO:0008645: hexose transport (BP)
								GO:0000236: mitotic prometaphase (BP)
								GO:0000087: M phase of mitotic cell cycle (BP)
5 genes		9	34208	5	1210	6.14459e-06	2.71997e-05	GO:0008380: RNA splicing (BP)
								GO:0006397: mRNA processing (BP)
								GO:0016070: RNA metabolic process (BP)
								GO:0016071: mRNA metabolic process (BP)
11 genes		59	34208	11	1210	6.1054e-06	2.75314e-05	GO:0044419: interspecies interaction between organisms (BP)
								GO:0016032: viral reproduction (BP)
11 genes		59	34208	11	1210	6.1054e-06	2.75314e-05	GO:0006302: double-strand break repair (BP)
8 genes		30	34208	8	1210	6.99731e-06	3.04163e-05	GO:0044267: cellular protein metabolic process (BP)
								GO:0043687: post-translational protein modification (BP)
								GO:0018279: protein N-linked glycosylation via asparagine (BP)
								GO:0006488: dolichol-linked oligosaccharide biosynthetic process (BP)
8 genes		30	34208	8	1210	6.99731e-06	3.04163e-05	GO:0005975: carbohydrate metabolic process (BP)
								GO:0006006: glucose metabolic process (BP)
								GO:0006094: gluconeogenesis (BP)
8 genes		30	34208	8	1210	6.99731e-06	3.04163e-05	GO:0006366: transcription from RNA polymerase II promoter (BP)
								GO:0006281: DNA repair (BP)
21 genes		196	34208	21	1210	6.95473e-06	3.06453e-05	GO:0006886: intracellular protein transport (BP)
6 genes		15	34208	6	1210	7.35701e-06	3.14138e-05	GO:0006915: apoptotic process (BP)
								GO:0044419: interspecies interaction between organisms (BP)
								GO:0002474: antigen processing and presentation of peptide antigen via MHC class I (BP)
								GO:0000209: protein polyubiquitination (BP)
								GO:0000278: mitotic cell cycle (BP)
								GO:0000082: G1/S transition of mitotic cell cycle (BP)
								GO:0000084: S phase of mitotic cell cycle (BP)
								GO:0042981: regulation of apoptotic process (BP)
								GO:0016070: RNA metabolic process (BP)
								GO:0051436: negative regulation of ubiquitin-protein ligase activity involved in mitotic cell cycle (BP)
								GO:0016032: viral reproduction (BP)
								GO:0051437: positive regulation of ubiquitin-protein ligase activity involved in mitotic cell cycle (BP)
								GO:0034641: cellular nitrogen compound metabolic process (BP)
								GO:0031145: anaphase-promoting complex-dependent proteasomal ubiquitin-dependent protein catabolic process (BP)
								GO:0051439: regulation of ubiquitin-protein ligase activity involved in mitotic cell cycle (BP)
								GO:0006977: DNA damage response, signal transduction by p53 class mediator resulting in cell cycle arrest (BP)
								GO:0000216: M/G1 transition of mitotic cell cycle (BP)
								GO:0016071: mRNA metabolic process (BP)
								GO:0006521: regulation of cellular amino acid metabolic process (BP)
								GO:0000075: cell cycle checkpoint (BP)
6 genes		15	34208	6	1210	7.35701e-06	3.14138e-05	GO:0006281: DNA repair (BP)
								GO:0000278: mitotic cell cycle (BP)
								GO:0000084: S phase of mitotic cell cycle (BP)
								GO:0006260: DNA replication (BP)
								GO:0032201: telomere maintenance via semi-conservative replication (BP)
								GO:0000722: telomere maintenance via recombination (BP)
								GO:0000723: telomere maintenance (BP)
								GO:0006271: DNA strand elongation involved in DNA replication (BP)
6 genes		15	34208	6	1210	7.35701e-06	3.14138e-05	GO:0006511: ubiquitin-dependent protein catabolic process (BP)
								GO:0042981: regulation of apoptotic process (BP)
6 genes		15	34208	6	1210	7.35701e-06	3.14138e-05	GO:0000398: nuclear mRNA splicing, via spliceosome (BP)
								GO:0008380: RNA splicing (BP)
								GO:0010467: gene expression (BP)
								GO:0006366: transcription from RNA polymerase II promoter (BP)
								GO:0006397: mRNA processing (BP)
								GO:0031124: mRNA 3'-end processing (BP)
								GO:0006369: termination of RNA polymerase II transcription (BP)
								GO:0006406: mRNA export from nucleus (BP)
4 genes		5	34208	4	1210	7.56998e-06	3.16235e-05	GO:0009113: purine base biosynthetic process (BP)
4 genes		5	34208	4	1210	7.56998e-06	3.16235e-05	GO:0000398: nuclear mRNA splicing, via spliceosome (BP)
								GO:0008380: RNA splicing (BP)
								GO:0010467: gene expression (BP)
								GO:0006366: transcription from RNA polymerase II promoter (BP)
								GO:0006281: DNA repair (BP)
								GO:0016032: viral reproduction (BP)
								GO:0006289: nucleotide-excision repair (BP)
								GO:0006367: transcription initiation from RNA polymerase II promoter (BP)
								GO:0006368: transcription elongation from RNA polymerase II promoter (BP)
								GO:0006370: mRNA capping (BP)
								GO:0050434: positive regulation of viral transcription (BP)
								GO:0006283: transcription-coupled nucleotide-excision repair (BP)
								GO:0006383: transcription from RNA polymerase III promoter (BP)
								GO:0006385: transcription elongation from RNA polymerase III promoter (BP)
								GO:0006386: termination of RNA polymerase III transcription (BP)
4 genes		5	34208	4	1210	7.56998e-06	3.16235e-05	GO:0006825: copper ion transport (BP)
								GO:0006878: cellular copper ion homeostasis (BP)
4 genes		5	34208	4	1210	7.56998e-06	3.16235e-05	GO:0045039: protein import into mitochondrial inner membrane (BP)
								GO:0072321: chaperone-mediated protein transport (BP)
4 genes		5	34208	4	1210	7.56998e-06	3.16235e-05	GO:0000398: nuclear mRNA splicing, via spliceosome (BP)
								GO:0008380: RNA splicing (BP)
								GO:0016070: RNA metabolic process (BP)
								GO:0000387: spliceosomal snRNP assembly (BP)
								GO:0000245: spliceosome assembly (BP)
								GO:0034660: ncRNA metabolic process (BP)
91 genes		1609	34208	91	1210	7.70591e-06	3.20526e-05	GO:0006355: regulation of transcription, DNA-dependent (BP)
13 genes		85	34208	13	1210	8.84622e-06	3.66378e-05	GO:0044267: cellular protein metabolic process (BP)
								GO:0043687: post-translational protein modification (BP)
								GO:0018279: protein N-linked glycosylation via asparagine (BP)
14 genes		98	34208	14	1210	9.11076e-06	3.75722e-05	GO:0006006: glucose metabolic process (BP)
10 genes		51	34208	10	1210	1.00753e-05	4.13728e-05	GO:0006986: response to unfolded protein (BP)
9 genes		41	34208	9	1210	1.06129e-05	4.3396e-05	GO:0010467: gene expression (BP)
								GO:0006366: transcription from RNA polymerase II promoter (BP)
								GO:0016032: viral reproduction (BP)
								GO:0006368: transcription elongation from RNA polymerase II promoter (BP)
								GO:0050434: positive regulation of viral transcription (BP)
6 genes		16	34208	6	1210	1.14181e-05	4.61023e-05	GO:0006468: protein phosphorylation (BP)
								GO:0008380: RNA splicing (BP)
6 genes		16	34208	6	1210	1.14181e-05	4.61023e-05	GO:0034641: cellular nitrogen compound metabolic process (BP)
								GO:0006595: polyamine metabolic process (BP)
6 genes		16	34208	6	1210	1.14181e-05	4.61023e-05	GO:0000398: nuclear mRNA splicing, via spliceosome (BP)
								GO:0008380: RNA splicing (BP)
								GO:0010467: gene expression (BP)
								GO:0006366: transcription from RNA polymerase II promoter (BP)
								GO:0016032: viral reproduction (BP)
								GO:0006368: transcription elongation from RNA polymerase II promoter (BP)
								GO:0006370: mRNA capping (BP)
								GO:0050434: positive regulation of viral transcription (BP)
14 genes		100	34208	14	1210	1.15563e-05	4.64659e-05	GO:0000278: mitotic cell cycle (BP)
								GO:0051301: cell division (BP)
8 genes		32	34208	8	1210	1.18083e-05	4.72822e-05	GO:0000184: nuclear-transcribed mRNA catabolic process, nonsense-mediated decay (BP)
5 genes		10	34208	5	1210	1.19296e-05	4.75706e-05	GO:0000278: mitotic cell cycle (BP)
								GO:0000082: G1/S transition of mitotic cell cycle (BP)
								GO:0000084: S phase of mitotic cell cycle (BP)
								GO:0051301: cell division (BP)
16 genes		129	34208	16	1210	1.36278e-05	5.41188e-05	GO:0006974: response to DNA damage stimulus (BP)
7 genes		24	34208	7	1210	1.38883e-05	5.47028e-05	GO:0016070: RNA metabolic process (BP)
								GO:0016071: mRNA metabolic process (BP)
								GO:0000288: nuclear-transcribed mRNA catabolic process, deadenylation-dependent decay (BP)
								GO:0043928: exonucleolytic nuclear-transcribed mRNA catabolic process involved in deadenylation-dependent decay (BP)
7 genes		24	34208	7	1210	1.38883e-05	5.47028e-05	GO:0010467: gene expression (BP)
								GO:0006366: transcription from RNA polymerase II promoter (BP)
								GO:0006281: DNA repair (BP)
								GO:0016032: viral reproduction (BP)
								GO:0006368: transcription elongation from RNA polymerase II promoter (BP)
								GO:0050434: positive regulation of viral transcription (BP)
6 genes		17	34208	6	1210	1.71171e-05	6.68744e-05	GO:0008380: RNA splicing (BP)
								GO:0006281: DNA repair (BP)
22 genes		224	34208	22	1210	1.70536e-05	6.68972e-05	GO:0016568: chromatin modification (BP)
7 genes		25	34208	7	1210	1.87006e-05	7.27666e-05	GO:0055085: transmembrane transport (BP)
								GO:0005975: carbohydrate metabolic process (BP)
								GO:0015031: protein transport (BP)
								GO:0016032: viral reproduction (BP)
								GO:0010827: regulation of glucose transport (BP)
								GO:0015758: glucose transport (BP)
								GO:0008645: hexose transport (BP)
8 genes		34	34208	8	1210	1.91415e-05	7.41828e-05	GO:0006144: purine base metabolic process (BP)
5 genes		11	34208	5	1210	2.12316e-05	8.19539e-05	GO:0007049: cell cycle (BP)
								GO:0000084: S phase of mitotic cell cycle (BP)
4 genes		6	34208	4	1210	2.20701e-05	8.3194e-05	GO:0008284: positive regulation of cell proliferation (BP)
								GO:0007049: cell cycle (BP)
								GO:0051301: cell division (BP)
4 genes		6	34208	4	1210	2.20701e-05	8.3194e-05	GO:0000398: nuclear mRNA splicing, via spliceosome (BP)
								GO:0006406: mRNA export from nucleus (BP)
								GO:0048025: negative regulation of nuclear mRNA splicing, via spliceosome (BP)
4 genes		6	34208	4	1210	2.20701e-05	8.3194e-05	GO:0055086: nucleobase-containing small molecule metabolic process (BP)
								GO:0007595: lactation (BP)
4 genes		6	34208	4	1210	2.20701e-05	8.3194e-05	GO:0000084: S phase of mitotic cell cycle (BP)
								GO:0051301: cell division (BP)
								GO:0007067: mitosis (BP)
4 genes		6	34208	4	1210	2.20701e-05	8.3194e-05	GO:0000460: maturation of 5.8S rRNA (BP)
4 genes		6	34208	4	1210	2.20701e-05	8.3194e-05	GO:0006810: transport (BP)
								GO:0000398: nuclear mRNA splicing, via spliceosome (BP)
								GO:0008380: RNA splicing (BP)
								GO:0016070: RNA metabolic process (BP)
								GO:0016071: mRNA metabolic process (BP)
								GO:0000184: nuclear-transcribed mRNA catabolic process, nonsense-mediated decay (BP)
15 genes		120	34208	15	1210	2.28632e-05	8.58482e-05	GO:0007049: cell cycle (BP)
								GO:0007067: mitosis (BP)
7 genes		26	34208	7	1210	2.48099e-05	9.173e-05	GO:0044419: interspecies interaction between organisms (BP)
								GO:0042981: regulation of apoptotic process (BP)
7 genes		26	34208	7	1210	2.48099e-05	9.173e-05	GO:0006913: nucleocytoplasmic transport (BP)
7 genes		26	34208	7	1210	2.48099e-05	9.173e-05	GO:0010467: gene expression (BP)
								GO:0006366: transcription from RNA polymerase II promoter (BP)
								GO:0016032: viral reproduction (BP)
								GO:0006368: transcription elongation from RNA polymerase II promoter (BP)
								GO:0006370: mRNA capping (BP)
								GO:0050434: positive regulation of viral transcription (BP)
7 genes		26	34208	7	1210	2.48099e-05	9.173e-05	GO:0006281: DNA repair (BP)
								GO:0006302: double-strand break repair (BP)
6 genes		18	34208	6	1210	2.49064e-05	9.17353e-05	GO:0006281: DNA repair (BP)
								GO:0000075: cell cycle checkpoint (BP)
								GO:0006260: DNA replication (BP)
9 genes		46	34208	9	1210	2.84754e-05	0.000104482	GO:0005975: carbohydrate metabolic process (BP)
								GO:0015758: glucose transport (BP)
10 genes		58	34208	10	1210	3.28828e-05	0.000120197	GO:0010467: gene expression (BP)
								GO:0006366: transcription from RNA polymerase II promoter (BP)
								GO:0016032: viral reproduction (BP)
								GO:0006368: transcription elongation from RNA polymerase II promoter (BP)
5 genes		12	34208	5	1210	3.53339e-05	0.000126755	GO:0000398: nuclear mRNA splicing, via spliceosome (BP)
								GO:0008380: RNA splicing (BP)
								GO:0010467: gene expression (BP)
								GO:0000375: RNA splicing, via transesterification reactions (BP)
5 genes		12	34208	5	1210	3.53339e-05	0.000126755	GO:0000398: nuclear mRNA splicing, via spliceosome (BP)
								GO:0008380: RNA splicing (BP)
								GO:0010467: gene expression (BP)
								GO:0006366: transcription from RNA polymerase II promoter (BP)
								GO:0006281: DNA repair (BP)
								GO:0016032: viral reproduction (BP)
								GO:0006289: nucleotide-excision repair (BP)
								GO:0006367: transcription initiation from RNA polymerase II promoter (BP)
								GO:0006368: transcription elongation from RNA polymerase II promoter (BP)
								GO:0006370: mRNA capping (BP)
								GO:0050434: positive regulation of viral transcription (BP)
								GO:0006283: transcription-coupled nucleotide-excision repair (BP)
5 genes		12	34208	5	1210	3.53339e-05	0.000126755	GO:0006366: transcription from RNA polymerase II promoter (BP)
								GO:0006383: transcription from RNA polymerase III promoter (BP)
5 genes		12	34208	5	1210	3.53339e-05	0.000126755	GO:0006810: transport (BP)
								GO:0005975: carbohydrate metabolic process (BP)
6 genes		19	34208	6	1210	3.53117e-05	0.000128588	GO:0000245: spliceosome assembly (BP)
14 genes		111	34208	14	1210	3.83627e-05	0.000137111	GO:0007049: cell cycle (BP)
								GO:0051301: cell division (BP)
								GO:0007067: mitosis (BP)
3 genes		3	34208	3	1210	4.41503e-05	0.000146409	GO:0006281: DNA repair (BP)
								GO:0016446: somatic hypermutation of immunoglobulin genes (BP)
								GO:0016447: somatic recombination of immunoglobulin gene segments (BP)
3 genes		3	34208	3	1210	4.41503e-05	0.000146409	GO:0000398: nuclear mRNA splicing, via spliceosome (BP)
								GO:0008380: RNA splicing (BP)
								GO:0006461: protein complex assembly (BP)
3 genes		3	34208	3	1210	4.41503e-05	0.000146409	GO:0008283: cell proliferation (BP)
								GO:0006364: rRNA processing (BP)
								GO:0000463: maturation of LSU-rRNA from tricistronic rRNA transcript (SSU-rRNA, 5.8S rRNA, LSU-rRNA) (BP)
3 genes		3	34208	3	1210	4.41503e-05	0.000146409	GO:0008380: RNA splicing (BP)
								GO:0006397: mRNA processing (BP)
								GO:0006364: rRNA processing (BP)
3 genes		3	34208	3	1210	4.41503e-05	0.000146409	GO:0044419: interspecies interaction between organisms (BP)
								GO:0006886: intracellular protein transport (BP)
								GO:0006606: protein import into nucleus (BP)
3 genes		3	34208	3	1210	4.41503e-05	0.000146409	GO:0034641: cellular nitrogen compound metabolic process (BP)
								GO:0051289: protein homotetramerization (BP)
3 genes		3	34208	3	1210	4.41503e-05	0.000146409	GO:0008380: RNA splicing (BP)
								GO:0016070: RNA metabolic process (BP)
								GO:0006364: rRNA processing (BP)
3 genes		3	34208	3	1210	4.41503e-05	0.000146409	GO:0018216: peptidyl-arginine methylation (BP)
								GO:0043985: histone H4-R3 methylation (BP)
3 genes		3	34208	3	1210	4.41503e-05	0.000146409	GO:0045893: positive regulation of transcription, DNA-dependent (BP)
								GO:0006390: transcription from mitochondrial promoter (BP)
3 genes		3	34208	3	1210	4.41503e-05	0.000146409	GO:0045893: positive regulation of transcription, DNA-dependent (BP)
								GO:0034641: cellular nitrogen compound metabolic process (BP)
3 genes		3	34208	3	1210	4.41503e-05	0.000146409	GO:0045893: positive regulation of transcription, DNA-dependent (BP)
								GO:0016070: RNA metabolic process (BP)
								GO:0016071: mRNA metabolic process (BP)
3 genes		3	34208	3	1210	4.41503e-05	0.000146409	GO:0045893: positive regulation of transcription, DNA-dependent (BP)
								GO:0000278: mitotic cell cycle (BP)
								GO:0000082: G1/S transition of mitotic cell cycle (BP)
								GO:0000084: S phase of mitotic cell cycle (BP)
								GO:0031145: anaphase-promoting complex-dependent proteasomal ubiquitin-dependent protein catabolic process (BP)
								GO:0051439: regulation of ubiquitin-protein ligase activity involved in mitotic cell cycle (BP)
								GO:0006977: DNA damage response, signal transduction by p53 class mediator resulting in cell cycle arrest (BP)
								GO:0000216: M/G1 transition of mitotic cell cycle (BP)
								GO:0000075: cell cycle checkpoint (BP)
3 genes		3	34208	3	1210	4.41503e-05	0.000146409	GO:0006810: transport (BP)
								GO:0006412: translation (BP)
3 genes		3	34208	3	1210	4.41503e-05	0.000146409	GO:0042493: response to drug (BP)
								GO:0014070: response to organic cyclic compound (BP)
								GO:0001933: negative regulation of protein phosphorylation (BP)
3 genes		3	34208	3	1210	4.41503e-05	0.000146409	GO:0016571: histone methylation (BP)
								GO:0043985: histone H4-R3 methylation (BP)
3 genes		3	34208	3	1210	4.41503e-05	0.000146409	GO:0000278: mitotic cell cycle (BP)
								GO:0000082: G1/S transition of mitotic cell cycle (BP)
								GO:0000084: S phase of mitotic cell cycle (BP)
								GO:0051301: cell division (BP)
								GO:0000216: M/G1 transition of mitotic cell cycle (BP)
								GO:0000075: cell cycle checkpoint (BP)
								GO:0006260: DNA replication (BP)
3 genes		3	34208	3	1210	4.41503e-05	0.000146409	GO:0055086: nucleobase-containing small molecule metabolic process (BP)
								GO:0006164: purine nucleotide biosynthetic process (BP)
								GO:0006144: purine base metabolic process (BP)
								GO:0009168: purine ribonucleoside monophosphate biosynthetic process (BP)
								GO:0006189: 'de novo' IMP biosynthetic process (BP)
3 genes		3	34208	3	1210	4.41503e-05	0.000146409	GO:0006355: regulation of transcription, DNA-dependent (BP)
								GO:0016568: chromatin modification (BP)
								GO:0043985: histone H4-R3 methylation (BP)
3 genes		3	34208	3	1210	4.41503e-05	0.000146409	GO:0000278: mitotic cell cycle (BP)
								GO:0000082: G1/S transition of mitotic cell cycle (BP)
								GO:0000084: S phase of mitotic cell cycle (BP)
								GO:0051301: cell division (BP)
								GO:0007067: mitosis (BP)
								GO:0000075: cell cycle checkpoint (BP)
								GO:0006260: DNA replication (BP)
3 genes		3	34208	3	1210	4.41503e-05	0.000146409	GO:0008284: positive regulation of cell proliferation (BP)
								GO:0007049: cell cycle (BP)
								GO:0007067: mitosis (BP)
3 genes		3	34208	3	1210	4.41503e-05	0.000146409	GO:0001510: RNA methylation (BP)
								GO:0006364: rRNA processing (BP)
4 genes		7	34208	4	1210	5.00478e-05	0.000159921	GO:0000398: nuclear mRNA splicing, via spliceosome (BP)
								GO:0008380: RNA splicing (BP)
								GO:0010467: gene expression (BP)
								GO:0006366: transcription from RNA polymerase II promoter (BP)
								GO:0006397: mRNA processing (BP)
								GO:0006378: mRNA polyadenylation (BP)
								GO:0031124: mRNA 3'-end processing (BP)
								GO:0006369: termination of RNA polymerase II transcription (BP)
4 genes		7	34208	4	1210	5.00478e-05	0.000159921	GO:0006810: transport (BP)
								GO:0005975: carbohydrate metabolic process (BP)
								GO:0006006: glucose metabolic process (BP)
4 genes		7	34208	4	1210	5.00478e-05	0.000159921	GO:0016032: viral reproduction (BP)
								GO:0006406: mRNA export from nucleus (BP)
4 genes		7	34208	4	1210	5.00478e-05	0.000159921	GO:0000075: cell cycle checkpoint (BP)
								GO:0006974: response to DNA damage stimulus (BP)
								GO:0006260: DNA replication (BP)
4 genes		7	34208	4	1210	5.00478e-05	0.000159921	GO:0000076: DNA replication checkpoint (BP)
4 genes		7	34208	4	1210	5.00478e-05	0.000159921	GO:0006390: transcription from mitochondrial promoter (BP)
4 genes		7	34208	4	1210	5.00478e-05	0.000159921	GO:0006366: transcription from RNA polymerase II promoter (BP)
								GO:0016070: RNA metabolic process (BP)
								GO:0016071: mRNA metabolic process (BP)
4 genes		7	34208	4	1210	5.00478e-05	0.000159921	GO:0007049: cell cycle (BP)
								GO:0000075: cell cycle checkpoint (BP)
								GO:0006260: DNA replication (BP)
4 genes		7	34208	4	1210	5.00478e-05	0.000159921	GO:0006281: DNA repair (BP)
								GO:0045190: isotype switching (BP)
4 genes		7	34208	4	1210	5.00478e-05	0.000159921	GO:0006915: apoptotic process (BP)
								GO:0016070: RNA metabolic process (BP)
								GO:0016071: mRNA metabolic process (BP)
								GO:0030163: protein catabolic process (BP)
12 genes		86	34208	12	1210	4.97188e-05	0.000164311	GO:0006310: DNA recombination (BP)
10 genes		61	34208	10	1210	5.16321e-05	0.000164439	GO:0015758: glucose transport (BP)
7 genes		29	34208	7	1210	5.36489e-05	0.0001703	GO:0006468: protein phosphorylation (BP)
								GO:0006281: DNA repair (BP)
5 genes		13	34208	5	1210	5.57419e-05	0.000172961	GO:0008380: RNA splicing (BP)
								GO:0006397: mRNA processing (BP)
								GO:0000375: RNA splicing, via transesterification reactions (BP)
5 genes		13	34208	5	1210	5.57419e-05	0.000172961	GO:0045190: isotype switching (BP)
5 genes		13	34208	5	1210	5.57419e-05	0.000172961	GO:0001522: pseudouridine synthesis (BP)
5 genes		13	34208	5	1210	5.57419e-05	0.000172961	GO:0006468: protein phosphorylation (BP)
								GO:0000398: nuclear mRNA splicing, via spliceosome (BP)
								GO:0008380: RNA splicing (BP)
5 genes		13	34208	5	1210	5.57419e-05	0.000172961	GO:0006810: transport (BP)
								GO:0051028: mRNA transport (BP)
5 genes		13	34208	5	1210	5.57419e-05	0.000172961	GO:0008283: cell proliferation (BP)
								GO:0006260: DNA replication (BP)
5 genes		13	34208	5	1210	5.57419e-05	0.000172961	GO:0006915: apoptotic process (BP)
								GO:0002474: antigen processing and presentation of peptide antigen via MHC class I (BP)
								GO:0006511: ubiquitin-dependent protein catabolic process (BP)
								GO:0000209: protein polyubiquitination (BP)
								GO:0000278: mitotic cell cycle (BP)
								GO:0000082: G1/S transition of mitotic cell cycle (BP)
								GO:0000084: S phase of mitotic cell cycle (BP)
								GO:0042981: regulation of apoptotic process (BP)
								GO:0016070: RNA metabolic process (BP)
								GO:0051436: negative regulation of ubiquitin-protein ligase activity involved in mitotic cell cycle (BP)
								GO:0016032: viral reproduction (BP)
								GO:0051437: positive regulation of ubiquitin-protein ligase activity involved in mitotic cell cycle (BP)
								GO:0034641: cellular nitrogen compound metabolic process (BP)
								GO:0031145: anaphase-promoting complex-dependent proteasomal ubiquitin-dependent protein catabolic process (BP)
								GO:0051439: regulation of ubiquitin-protein ligase activity involved in mitotic cell cycle (BP)
								GO:0006977: DNA damage response, signal transduction by p53 class mediator resulting in cell cycle arrest (BP)
								GO:0000216: M/G1 transition of mitotic cell cycle (BP)
								GO:0016071: mRNA metabolic process (BP)
								GO:0006521: regulation of cellular amino acid metabolic process (BP)
								GO:0000075: cell cycle checkpoint (BP)
9 genes		50	34208	9	1210	5.70459e-05	0.00017644	GO:0006355: regulation of transcription, DNA-dependent (BP)
								GO:0006281: DNA repair (BP)
6 genes		21	34208	6	1210	6.64619e-05	0.000204254	GO:0010467: gene expression (BP)
								GO:0006366: transcription from RNA polymerase II promoter (BP)
								GO:0006281: DNA repair (BP)
								GO:0016032: viral reproduction (BP)
								GO:0006289: nucleotide-excision repair (BP)
								GO:0006367: transcription initiation from RNA polymerase II promoter (BP)
								GO:0006368: transcription elongation from RNA polymerase II promoter (BP)
								GO:0006370: mRNA capping (BP)
								GO:0050434: positive regulation of viral transcription (BP)
								GO:0006283: transcription-coupled nucleotide-excision repair (BP)
6 genes		21	34208	6	1210	6.64619e-05	0.000204254	GO:0000278: mitotic cell cycle (BP)
								GO:0006289: nucleotide-excision repair (BP)
5 genes		14	34208	5	1210	8.41814e-05	0.000257889	GO:0006974: response to DNA damage stimulus (BP)
								GO:0006260: DNA replication (BP)
9 genes		53	34208	9	1210	9.17625e-05	0.000280224	GO:0010467: gene expression (BP)
								GO:0006367: transcription initiation from RNA polymerase II promoter (BP)
4 genes		8	34208	4	1210	9.72823e-05	0.000288854	GO:0043967: histone H4 acetylation (BP)
								GO:0043968: histone H2A acetylation (BP)
								GO:0016568: chromatin modification (BP)
								GO:0040008: regulation of growth (BP)
4 genes		8	34208	4	1210	9.72823e-05	0.000288854	GO:0006281: DNA repair (BP)
								GO:0006284: base-excision repair (BP)
								GO:0000723: telomere maintenance (BP)
4 genes		8	34208	4	1210	9.72823e-05	0.000288854	GO:0010467: gene expression (BP)
								GO:0016070: RNA metabolic process (BP)
								GO:0016071: mRNA metabolic process (BP)
								GO:0000184: nuclear-transcribed mRNA catabolic process, nonsense-mediated decay (BP)
4 genes		8	34208	4	1210	9.72823e-05	0.000288854	GO:0006915: apoptotic process (BP)
								GO:0006508: proteolysis (BP)
								GO:0042981: regulation of apoptotic process (BP)
								GO:0006977: DNA damage response, signal transduction by p53 class mediator resulting in cell cycle arrest (BP)
4 genes		8	34208	4	1210	9.72823e-05	0.000288854	GO:0000084: S phase of mitotic cell cycle (BP)
								GO:0006261: DNA-dependent DNA replication (BP)
4 genes		8	34208	4	1210	9.72823e-05	0.000288854	GO:0006397: mRNA processing (BP)
								GO:0000245: spliceosome assembly (BP)
4 genes		8	34208	4	1210	9.72823e-05	0.000288854	GO:0008380: RNA splicing (BP)
								GO:0051028: mRNA transport (BP)
4 genes		8	34208	4	1210	9.72823e-05	0.000288854	GO:0006986: response to unfolded protein (BP)
								GO:0006950: response to stress (BP)
								GO:0006457: protein folding (BP)
8 genes		42	34208	8	1210	9.68323e-05	0.000294773	GO:0010467: gene expression (BP)
								GO:0006366: transcription from RNA polymerase II promoter (BP)
								GO:0006367: transcription initiation from RNA polymerase II promoter (BP)
7 genes		32	34208	7	1210	0.000105456	0.000312162	GO:0055086: nucleobase-containing small molecule metabolic process (BP)
								GO:0006144: purine base metabolic process (BP)
13 genes		107	34208	13	1210	0.000105981	0.000312759	GO:0010467: gene expression (BP)
								GO:0016070: RNA metabolic process (BP)
9 genes		54	34208	9	1210	0.000106687	0.000312927	GO:0000278: mitotic cell cycle (BP)
								GO:0051301: cell division (BP)
								GO:0000087: M phase of mitotic cell cycle (BP)
9 genes		54	34208	9	1210	0.000106687	0.000312927	GO:0009058: biosynthetic process (BP)
6 genes		23	34208	6	1210	0.000116363	0.000338224	GO:0006281: DNA repair (BP)
								GO:0006284: base-excision repair (BP)
6 genes		23	34208	6	1210	0.000116363	0.000338224	GO:0006468: protein phosphorylation (BP)
								GO:0006366: transcription from RNA polymerase II promoter (BP)
6 genes		23	34208	6	1210	0.000116363	0.000338224	GO:0000082: G1/S transition of mitotic cell cycle (BP)
								GO:0051301: cell division (BP)
5 genes		15	34208	5	1210	0.000122594	0.000353143	GO:0006281: DNA repair (BP)
								GO:0000278: mitotic cell cycle (BP)
								GO:0000084: S phase of mitotic cell cycle (BP)
								GO:0006289: nucleotide-excision repair (BP)
								GO:0006283: transcription-coupled nucleotide-excision repair (BP)
								GO:0006297: nucleotide-excision repair, DNA gap filling (BP)
								GO:0006260: DNA replication (BP)
								GO:0032201: telomere maintenance via semi-conservative replication (BP)
								GO:0000722: telomere maintenance via recombination (BP)
								GO:0000723: telomere maintenance (BP)
5 genes		15	34208	5	1210	0.000122594	0.000353143	GO:0045333: cellular respiration (BP)
5 genes		15	34208	5	1210	0.000122594	0.000353143	GO:0006810: transport (BP)
								GO:0006397: mRNA processing (BP)
6 genes		24	34208	6	1210	0.000150521	0.000432301	GO:0008283: cell proliferation (BP)
								GO:0000278: mitotic cell cycle (BP)
13 genes		111	34208	13	1210	0.00015432	0.000441894	GO:0006461: protein complex assembly (BP)
7 genes		34	34208	7	1210	0.000158466	0.000452424	GO:0006284: base-excision repair (BP)
3 genes		4	34208	3	1210	0.000171927	0.000454548	GO:0030488: tRNA methylation (BP)
3 genes		4	34208	3	1210	0.000171927	0.000454548	GO:0007049: cell cycle (BP)
								GO:0000084: S phase of mitotic cell cycle (BP)
								GO:0051301: cell division (BP)
3 genes		4	34208	3	1210	0.000171927	0.000454548	GO:0006468: protein phosphorylation (BP)
								GO:0046777: protein autophosphorylation (BP)
								GO:0007596: blood coagulation (BP)
								GO:0035556: intracellular signal transduction (BP)
								GO:0030168: platelet activation (BP)
3 genes		4	34208	3	1210	0.000171927	0.000454548	GO:0006310: DNA recombination (BP)
								GO:0006281: DNA repair (BP)
								GO:0043967: histone H4 acetylation (BP)
								GO:0043968: histone H2A acetylation (BP)
								GO:0040008: regulation of growth (BP)
3 genes		4	34208	3	1210	0.000171927	0.000454548	GO:0006281: DNA repair (BP)
								GO:0000723: telomere maintenance (BP)
								GO:0006303: double-strand break repair via nonhomologous end joining (BP)
3 genes		4	34208	3	1210	0.000171927	0.000454548	GO:0016070: RNA metabolic process (BP)
								GO:0016071: mRNA metabolic process (BP)
								GO:0048255: mRNA stabilization (BP)
3 genes		4	34208	3	1210	0.000171927	0.000454548	GO:0000398: nuclear mRNA splicing, via spliceosome (BP)
								GO:0008380: RNA splicing (BP)
								GO:0010467: gene expression (BP)
[truncated: 292 more rows]

[truncated: 3 more sheets: Table I, Table J, Table K]
